# Supplementary material for: Broadening the Scope of Binding Free Energy Calculations Using a Separated Topologies Approach
Source: J Chem Theory Comput. 2023 Jul 24;19(15):5058–76. doi: 10.1021/acs.jctc.3c00282 (PMC10413862; doi:10.1021/acs.jctc.3c00282)
Supplement: Supplementary file 2 — ct3c00282_si_002.zip [file ct3c00282_si_002.zip › SI_paper/MALT1/input/Pfizer-01-03/complex.gro]

GROningen MAchine for Chemical Simulation
76228
    1ACE      C    1   7.168   6.395   6.161 -0.3811 -0.6675 -0.1239
    1ACE      O    2   7.171   6.449   6.048 -0.2329 -0.5083 -0.4045
    1ACE    CH3    3   7.168   6.476   6.280 -0.9831 -0.5607 -0.7335
    1ACE   HH31    4   7.139   6.411   6.363 -1.1793  0.6731  0.2206
    1ACE   HH32    5   7.267   6.517   6.299 -1.4266  0.9395 -1.3356
    1ACE   HH33    6   7.100   6.561   6.268  0.8716  1.1700 -0.1239
    2PRO      N    7   7.148   6.263   6.167 -0.0355 -0.4826 -0.6076
    2PRO     CA    8   7.142   6.173   6.048  0.2894 -0.0814  0.3865
    2PRO      C    9   7.033   6.214   5.948  0.4301  0.3194  0.0205
    2PRO      O   10   6.920   6.240   5.983  0.2679 -0.5125  0.5554
    2PRO     CB   11   7.117   6.034   6.102 -0.4558 -0.1648 -1.1240
    2PRO     CG   12   7.191   6.044   6.234 -0.5699 -0.0419 -0.6634
    2PRO     CD   13   7.151   6.182   6.287  0.9979  0.7276 -0.0856
    2PRO     HA   14   7.240   6.180   6.002  0.2720  1.3618  0.4634
    2PRO    HB2   15   7.018   5.994   6.126  0.4827 -2.0255  0.1850
    2PRO    HB3   16   7.164   5.961   6.037  0.4119 -0.4181 -0.2620
    2PRO    HG2   17   7.160   5.964   6.300  0.2410  0.1506 -0.0040
    2PRO    HG3   18   7.296   6.059   6.206 -0.6743  1.3782 -0.4498
    2PRO    HD2   19   7.228   6.218   6.356  0.2580  0.0898  1.1463
    2PRO    HD3   20   7.055   6.182   6.338  0.5613  0.9304 -0.8782
    3LEU      N   21   7.062   6.195   5.821  0.9531  0.4507 -0.5059
    3LEU     CA   22   6.951   6.191   5.713 -0.3782 -0.6831 -0.8176
    3LEU      C   23   6.922   6.056   5.671  0.8993  0.8251 -0.0733
    3LEU      O   24   7.000   5.965   5.705  0.8266 -0.6359  0.2691
    3LEU     CB   25   7.004   6.275   5.596 -1.1913  0.3876  0.2589
    3LEU     CG   26   6.966   6.423   5.610 -0.1206 -0.7059 -0.7911
    3LEU    CD1   27   7.053   6.493   5.720  0.8159 -0.0883  1.5063
    3LEU    CD2   28   6.969   6.507   5.477 -0.3013  0.0812 -0.0250
    3LEU      H   29   7.154   6.166   5.790  0.7939 -0.0818 -0.5035
    3LEU     HA   30   6.858   6.234   5.751  0.3371  0.9637 -0.7810
    3LEU    HB2   31   7.111   6.264   5.575 -1.4130 -0.7262 -0.4713
    3LEU    HB3   32   6.950   6.240   5.508  0.6033  0.3083 -0.9278
    3LEU     HG   33   6.859   6.432   5.628 -0.0015  1.0186 -0.5889
    3LEU   HD11   34   6.992   6.473   5.808 -1.4321 -0.6955 -0.0044
    3LEU   HD12   35   7.156   6.457   5.717  0.5651 -0.8438  0.1693
    3LEU   HD13   36   7.041   6.599   5.698  0.5585 -0.4439 -0.4827
    3LEU   HD21   37   6.938   6.440   5.397 -0.8863 -0.2910  0.4909
    3LEU   HD22   38   6.899   6.591   5.481 -1.1496 -0.5943 -0.1135
    3LEU   HD23   39   7.073   6.539   5.466  0.3614 -1.2358  1.5437
    4ALA      N   40   6.807   6.020   5.606 -0.1325 -0.5652 -0.0466
    4ALA     CA   41   6.780   5.885   5.566 -0.9854  0.5160 -0.1826
    4ALA      C   42   6.860   5.850   5.441 -0.3751 -0.1855  0.5763
    4ALA      O   43   6.876   5.945   5.358 -0.0409  0.0981 -0.1327
    4ALA     CB   44   6.632   5.878   5.531  1.1071  0.0227  0.6056
    4ALA      H   45   6.746   6.098   5.587  0.5518 -0.2086 -0.9561
    4ALA     HA   46   6.805   5.818   5.648  0.5142  1.1542 -0.0441
    4ALA    HB1   47   6.575   5.912   5.617  1.0255  1.0779  0.1621
    4ALA    HB2   48   6.606   5.945   5.449 -0.3083 -0.1378  0.8773
    4ALA    HB3   49   6.601   5.781   5.492 -0.0449  0.7124 -0.3195
    5LYS      N   50   6.908   5.725   5.409 -0.2607 -0.0060  0.0256
    5LYS     CA   51   6.951   5.686   5.275 -0.1809  0.0375 -0.5591
    5LYS      C   52   6.829   5.670   5.181 -0.5950  0.0048  0.6824
    5LYS      O   53   6.832   5.698   5.056  0.2243  0.4240 -0.2900
    5LYS     CB   54   7.051   5.570   5.281  0.2949 -0.6414 -0.0366
    5LYS     CG   55   7.178   5.614   5.357  0.0973  0.1509 -0.0580
    5LYS     CD   56   7.258   5.719   5.280  0.3343  0.1939  0.3805
    5LYS     CE   57   7.391   5.744   5.342 -0.1837 -0.9784  0.4708
    5LYS     NZ   58   7.465   5.844   5.270 -1.7910 -0.4074  0.4623
    5LYS      H   59   6.901   5.654   5.481 -0.5450 -0.3004 -0.2852
    5LYS     HA   60   7.001   5.772   5.230  0.3377 -0.5302 -1.0996
    5LYS    HB2   61   7.003   5.480   5.319 -0.9285 -0.0834 -0.1874
    5LYS    HB3   62   7.071   5.543   5.178  0.4614 -0.0173 -0.1815
    5LYS    HG2   63   7.139   5.648   5.453 -0.2491  0.6934 -0.3805
    5LYS    HG3   64   7.233   5.523   5.383 -1.7825 -0.9930  0.3282
    5LYS    HD2   65   7.289   5.661   5.193  0.6438 -2.0226  1.8275
    5LYS    HD3   66   7.215   5.814   5.246 -0.6750 -0.3816 -0.0422
    5LYS    HE2   67   7.367   5.778   5.443 -0.8135  0.0086  0.0171
    5LYS    HE3   68   7.443   5.649   5.356 -0.0206 -0.8248  0.9412
    5LYS    HZ1   69   7.564   5.828   5.286 -1.4523  0.5981 -0.3630
    5LYS    HZ2   70   7.461   5.832   5.169  0.1380 -0.8444  0.3501
    5LYS    HZ3   71   7.453   5.943   5.283  0.6357  0.2307 -0.8746
    6ASP      N   72   6.719   5.632   5.237 -0.4242  0.4337 -0.3778
    6ASP     CA   73   6.593   5.602   5.168  0.9962 -0.2315  0.2055
    6ASP      C   74   6.484   5.575   5.281 -1.1024  0.6866 -0.5454
    6ASP      O   75   6.523   5.553   5.396 -0.0938 -0.1311 -0.2779
    6ASP     CB   76   6.612   5.480   5.084  0.3754  0.9899  1.0045
    6ASP     CG   77   6.493   5.436   4.983  0.2732 -1.0339 -0.3139
    6ASP    OD1   78   6.392   5.514   4.976  0.1675  0.2162  0.2952
    6ASP    OD2   79   6.506   5.332   4.912  0.1086 -0.5645 -0.3172
    6ASP      H   80   6.713   5.632   5.338 -1.0714  0.2650 -0.4125
    6ASP     HA   81   6.566   5.693   5.115 -0.2159 -0.9651 -0.5385
    6ASP    HB2   82   6.703   5.495   5.026 -0.5409  0.6698 -0.6470
    6ASP    HB3   83   6.635   5.390   5.141 -0.2880  0.1706  0.0457
    7LYS      N   84   6.360   5.601   5.252 -0.1338 -0.0142 -0.6381
    7LYS     CA   85   6.247   5.583   5.350  0.3809  0.5038 -0.5045
    7LYS      C   86   6.144   5.482   5.294 -0.9263 -0.0235 -0.8841
    7LYS      O   87   6.086   5.511   5.187 -0.4278  0.4065 -0.2422
    7LYS     CB   88   6.186   5.729   5.373  0.2746  0.3029 -0.2776
    7LYS     CG   89   6.284   5.824   5.435 -0.3239 -0.9258 -0.1334
    7LYS     CD   90   6.239   5.964   5.446  0.6152 -0.0037 -0.2888
    7LYS     CE   91   6.146   5.989   5.568 -0.4464  0.2109 -0.3596
    7LYS     NZ   92   6.138   6.135   5.597  0.3223 -0.1029  0.1516
    7LYS      H   93   6.333   5.639   5.163 -0.8105  0.9772 -0.0607
    7LYS     HA   94   6.287   5.539   5.442  1.2639  0.7928 -0.7263
    7LYS    HB2   95   6.143   5.768   5.281 -0.3002 -0.0797 -0.1865
    7LYS    HB3   96   6.112   5.707   5.451  0.4753  0.6939  0.0287
    7LYS    HG2   97   6.319   5.794   5.533 -0.2048 -0.3904 -0.0106
    7LYS    HG3   98   6.373   5.833   5.373  0.1934  1.4640  0.7355
    7LYS    HD2   99   6.326   6.029   5.462  0.7114  0.0519 -0.9842
    7LYS    HD3  100   6.189   5.996   5.355 -0.3713  0.2208  0.2975
    7LYS    HE2  101   6.046   5.954   5.543 -0.8299  1.1653 -0.2503
    7LYS    HE3  102   6.196   5.950   5.656 -0.1969 -0.8341 -0.9351
    7LYS    HZ1  103   6.078   6.161   5.674  0.3487 -0.6598  0.3687
    7LYS    HZ2  104   6.235   6.148   5.622  0.5378 -2.2231  0.7850
    7LYS    HZ3  105   6.107   6.179   5.512 -0.6096 -1.7970 -0.4933
    8VAL      N  106   6.122   5.370   5.361 -0.1340 -0.0494  0.2929
    8VAL     CA  107   6.047   5.252   5.305  1.1534  0.0128 -0.4881
    8VAL      C  108   5.941   5.204   5.413 -0.2589  1.2544 -0.0327
    8VAL      O  109   5.976   5.190   5.535 -0.4027 -0.4265  0.5171
    8VAL     CB  110   6.130   5.139   5.239 -0.3623  0.2237 -1.0881
    8VAL    CG1  111   6.206   5.186   5.122 -0.0753 -2.3566  0.7408
    8VAL    CG2  112   6.214   5.053   5.350  1.5149 -0.8329  1.3798
    8VAL      H  113   6.182   5.357   5.441  0.9692  0.7615 -0.3318
    8VAL     HA  114   5.991   5.284   5.216  0.4922  0.4415  0.0614
    8VAL     HB  115   6.056   5.068   5.201 -0.5268  0.0242 -0.4306
    8VAL   HG11  116   6.280   5.117   5.081  1.4727  0.0015 -0.9922
    8VAL   HG12  117   6.129   5.215   5.051  0.5741 -0.1424  0.7880
    8VAL   HG13  118   6.267   5.270   5.153 -1.9435 -0.9383  0.8872
    8VAL   HG21  119   6.264   5.133   5.405 -0.0336  1.3609 -0.0798
    8VAL   HG22  120   6.138   5.003   5.409  0.3206  0.6819  1.2736
    8VAL   HG23  121   6.277   4.989   5.288  1.5425  0.1455  0.3097
    9ALA      N  122   5.821   5.164   5.366  0.1955  0.3212 -0.2719
    9ALA     CA  123   5.719   5.123   5.469 -0.3976  0.1431 -0.2589
    9ALA      C  124   5.634   5.010   5.422 -0.0572  0.9889 -0.0030
    9ALA      O  125   5.617   4.992   5.301  0.7795 -0.5756  0.2705
    9ALA     CB  126   5.636   5.244   5.503  0.6461 -1.1512 -0.9207
    9ALA      H  127   5.795   5.167   5.268  1.0514  0.4986 -0.5059
    9ALA     HA  128   5.774   5.083   5.554 -0.8939  0.5818  0.2862
    9ALA    HB1  129   5.572   5.272   5.418 -0.6911 -1.3569 -0.0504
    9ALA    HB2  130   5.566   5.211   5.580  0.4839  0.2347 -0.4081
    9ALA    HB3  131   5.706   5.319   5.541 -0.3636 -0.5527 -0.1205
   10LEU      N  132   5.583   4.924   5.513 -0.1804 -0.0721  0.0328
   10LEU     CA  133   5.480   4.829   5.475  0.3177  1.0447  0.0580
   10LEU      C  134   5.361   4.822   5.567  0.5518 -0.7414 -0.8914
   10LEU      O  135   5.387   4.808   5.687  0.2817 -0.5465  0.2573
   10LEU     CB  136   5.547   4.685   5.463  0.5102 -0.4794  0.4109
   10LEU     CG  137   5.471   4.556   5.457  0.4909  0.4926 -0.6520
   10LEU    CD1  138   5.387   4.544   5.332  0.3571  0.1628  1.0382
   10LEU    CD2  139   5.571   4.448   5.450 -0.9794  0.8449 -0.2813
   10LEU      H  140   5.614   4.928   5.609  0.7104  0.4447 -0.2583
   10LEU     HA  141   5.440   4.857   5.378 -1.2013 -0.2848  0.2166
   10LEU    HB2  142   5.619   4.700   5.382 -0.9708  0.8683 -0.7914
   10LEU    HB3  143   5.613   4.682   5.550  0.0810  1.2914  0.8762
   10LEU     HG  144   5.412   4.537   5.547  0.2929 -0.2333 -0.9241
   10LEU   HD11  145   5.372   4.440   5.306 -0.5660  0.6688 -0.8499
   10LEU   HD12  146   5.288   4.589   5.333 -0.1550 -0.9145  0.9374
   10LEU   HD13  147   5.444   4.585   5.248 -0.4356 -0.4201  0.1772
   10LEU   HD21  148   5.525   4.349   5.444  1.5592 -0.5775  0.4609
   10LEU   HD22  149   5.626   4.458   5.356 -1.4009  0.0154 -0.6340
   10LEU   HD23  150   5.639   4.448   5.535 -1.0758 -0.0014 -0.1816
   11LEU      N  151   5.240   4.825   5.520  0.0608 -0.4099  0.0717
   11LEU     CA  152   5.121   4.822   5.612 -0.8613 -0.6657  0.6573
   11LEU      C  153   5.030   4.699   5.588  0.6619 -0.5194 -0.7333
   11LEU      O  154   5.000   4.666   5.475 -0.6539  0.2274 -0.1999
   11LEU     CB  155   5.036   4.950   5.595 -0.9919 -0.1081  0.6155
   11LEU     CG  156   5.112   5.078   5.646 -0.4619 -0.2937  1.0354
   11LEU    CD1  157   5.201   5.135   5.525  0.5899  0.1336 -0.4806
   11LEU    CD2  158   5.035   5.196   5.703 -0.2642  1.4740 -0.4212
   11LEU      H  159   5.228   4.835   5.420  0.0396  0.6307  0.1540
   11LEU     HA  160   5.153   4.823   5.716  0.0142 -0.2969  0.4023
   11LEU    HB2  161   5.016   4.956   5.488  1.2965  0.6895  0.1213
   11LEU    HB3  162   4.942   4.940   5.650 -0.3856  1.3454  2.0848
   11LEU     HG  163   5.175   5.047   5.729  0.3006  0.5626  0.8108
   11LEU   HD11  164   5.223   5.046   5.465  0.5815 -0.4053  0.2815
   11LEU   HD12  165   5.134   5.197   5.465  0.0070 -0.0171 -0.0111
   11LEU   HD13  166   5.286   5.192   5.562  0.5523  0.2583 -0.5851
   11LEU   HD21  167   5.107   5.276   5.723  0.1135  1.1647 -0.5275
   11LEU   HD22  168   4.969   5.240   5.628 -0.2506  0.7505 -0.8685
   11LEU   HD23  169   4.983   5.163   5.792  0.0646 -0.2695 -0.8159
   12ILE      N  170   4.986   4.638   5.698  0.3486  0.6403 -0.1219
   12ILE     CA  171   4.905   4.512   5.694  0.0230 -0.5298  0.0648
   12ILE      C  172   4.779   4.529   5.781 -0.3366  0.2294  0.1724
   12ILE      O  173   4.786   4.570   5.896  0.7094 -0.4730  0.5020
   12ILE     CB  174   4.993   4.389   5.736  0.1552 -0.5491 -0.4675
   12ILE    CG1  175   5.112   4.364   5.648  0.2396 -0.0276  0.1062
   12ILE    CG2  176   4.906   4.263   5.743  0.5369  0.1847  0.2983
   12ILE    CD1  177   5.205   4.246   5.694  0.3980 -0.9691 -0.3739
   12ILE      H  178   4.997   4.675   5.791  0.2590  0.4684 -0.0416
   12ILE     HA  179   4.872   4.508   5.591  0.5592  0.6946 -0.1932
   12ILE     HB  180   5.028   4.410   5.837 -1.0706 -0.2897 -0.0630
   12ILE   HG12  181   5.075   4.344   5.547  0.1815 -1.4081  0.3660
   12ILE   HG13  182   5.175   4.453   5.650  0.2988 -0.0704  0.1398
   12ILE   HG21  183   4.858   4.251   5.646 -0.1781  0.9854  0.5278
   12ILE   HG22  184   4.960   4.169   5.750  0.2835  0.0439  0.3739
   12ILE   HG23  185   4.829   4.277   5.819 -0.2062  1.3737 -0.5942
   12ILE   HD11  186   5.195   4.234   5.802 -1.2287  0.2438 -0.3090
   12ILE   HD12  187   5.167   4.164   5.635 -0.2761 -0.1383 -1.1481
   12ILE   HD13  188   5.309   4.262   5.665  0.3514  0.1632 -0.0447
   13GLY      N  189   4.671   4.492   5.720 -0.4705  0.2230  0.4396
   13GLY     CA  190   4.538   4.504   5.782  0.7052  0.6548  0.7013
   13GLY      C  191   4.452   4.377   5.756  0.1357  0.6630  0.1313
   13GLY      O  192   4.413   4.356   5.640 -0.7825  0.0581  0.1326
   13GLY      H  193   4.676   4.454   5.627  1.0818 -0.9113  0.9164
   13GLY    HA2  194   4.545   4.514   5.890  0.5116 -0.0029  0.7834
   13GLY    HA3  195   4.485   4.590   5.741  0.6533  0.0674 -0.5430
   14ASN      N  196   4.415   4.302   5.862  0.1927  0.3623  0.0581
   14ASN     CA  197   4.340   4.173   5.855 -0.2219  0.1207  0.5124
   14ASN      C  198   4.205   4.172   5.935 -0.2243  0.1839  0.4750
   14ASN      O  199   4.196   4.204   6.050 -0.1733 -0.3085 -0.2688
   14ASN     CB  200   4.431   4.060   5.905 -0.5207 -0.5540  1.2414
   14ASN     CG  201   4.544   4.021   5.817 -0.5358  1.0826  0.0413
   14ASN    OD1  202   4.562   4.065   5.706  0.3241 -0.4418  0.1538
   14ASN    ND2  203   4.628   3.923   5.862 -0.2179 -0.3118  0.4368
   14ASN      H  204   4.465   4.322   5.948  0.1789  0.0492  0.1418
   14ASN     HA  205   4.317   4.147   5.751  0.9112 -0.5901  0.4080
   14ASN    HB2  206   4.474   4.098   5.998  1.8407 -0.8811  0.4300
   14ASN    HB3  207   4.373   3.969   5.922 -0.6729 -0.3788  1.7017
   14ASN   HD21  208   4.698   3.897   5.794 -0.2939  0.6639 -0.0451
   14ASN   HD22  209   4.608   3.876   5.949 -0.9639  0.6549  0.8237
   15MET      N  210   4.101   4.127   5.865 -0.3605  0.2197  0.2966
   15MET     CA  211   3.956   4.145   5.903 -0.0188  0.6493 -0.1712
   15MET      C  212   3.869   4.024   5.868 -1.2014 -0.4144  0.6070
   15MET      O  213   3.809   3.967   5.952 -0.2364  0.2993 -0.5710
   15MET     CB  214   3.904   4.274   5.825  0.8381  1.3183  0.0225
   15MET     CG  215   3.973   4.394   5.870  0.1040 -1.2340 -0.6187
   15MET     SD  216   3.942   4.546   5.774 -0.3761  0.1875  0.0527
   15MET     CE  217   4.058   4.506   5.634  1.3825 -1.5412 -0.6950
   15MET      H  218   4.116   4.096   5.770  0.4580 -0.4819  0.6204
   15MET     HA  219   3.951   4.154   6.011  0.3920  0.8625 -0.1664
   15MET    HB2  220   3.917   4.253   5.719 -0.0351 -0.0180  0.1274
   15MET    HB3  221   3.797   4.290   5.842  0.7863  0.2321  0.9777
   15MET    HG2  222   3.935   4.420   5.969  0.0541  0.9087 -1.1003
   15MET    HG3  223   4.079   4.372   5.880  0.0148 -1.1618  1.4613
   15MET    HE1  224   4.039   4.404   5.599 -0.5451 -1.3052 -0.5513
   15MET    HE2  225   4.044   4.578   5.553 -0.1959 -0.7487  0.1961
   15MET    HE3  226   4.159   4.501   5.675  0.8228 -0.3594  0.9983
   16ASN      N  227   3.880   3.977   5.743 -0.3237 -0.3102 -0.2493
   16ASN     CA  228   3.795   3.871   5.697  0.0704 -0.2182 -0.0413
   16ASN      C  229   3.851   3.729   5.713  0.2735  0.0283  0.3810
   16ASN      O  230   3.871   3.653   5.618  0.5148 -0.2115  0.4109
   16ASN     CB  231   3.758   3.906   5.554 -0.5410 -0.4244 -0.5927
   16ASN     CG  232   3.670   4.025   5.543 -1.0327  0.5919  0.3045
   16ASN    OD1  233   3.550   4.007   5.558  0.4821 -0.3604 -0.4650
   16ASN    ND2  234   3.722   4.144   5.524 -0.1064 -0.1446  0.6907
   16ASN      H  235   3.952   4.015   5.684 -1.2375  1.4325 -0.3728
   16ASN     HA  236   3.706   3.874   5.759  0.0908  0.1419 -0.0226
   16ASN    HB2  237   3.845   3.932   5.493  0.2731  0.1299  0.7148
   16ASN    HB3  238   3.703   3.827   5.503 -0.0929  0.5862 -2.9158
   16ASN   HD21  239   3.668   4.222   5.492 -0.5469 -0.5752  0.3471
   16ASN   HD22  240   3.822   4.142   5.509 -0.0546  0.0330  1.0036
   17TYR      N  241   3.868   3.698   5.842  0.4696  0.4272 -0.2162
   17TYR     CA  242   3.907   3.569   5.883  0.2972  0.9563 -0.4337
   17TYR      C  243   3.799   3.466   5.855  0.0277  0.2595  0.2584
   17TYR      O  244   3.676   3.486   5.880 -1.0621 -0.1849 -0.1455
   17TYR     CB  245   3.951   3.572   6.033 -0.6168 -0.3311  0.8127
   17TYR     CG  246   4.080   3.654   6.071  0.6560  0.1039 -0.3375
   17TYR    CD1  247   4.077   3.794   6.092 -1.3173 -0.2145  1.1311
   17TYR    CD2  248   4.197   3.584   6.100 -0.1883 -0.1456  0.9792
   17TYR    CE1  249   4.199   3.858   6.136 -0.1070 -0.4991 -0.2063
   17TYR    CE2  250   4.316   3.651   6.149  0.5448 -0.1421  0.2301
   17TYR     CZ  251   4.321   3.790   6.161 -0.2997 -0.1646  0.5660
   17TYR     OH  252   4.427   3.851   6.211  0.1421 -0.4872 -0.7173
   17TYR      H  253   3.850   3.763   5.916 -0.0256 -0.8259  0.8446
   17TYR     HA  254   3.994   3.532   5.829 -0.2871 -0.7456 -0.3415
   17TYR    HB2  255   3.869   3.606   6.096 -1.2054  0.2788 -0.2125
   17TYR    HB3  256   3.975   3.469   6.059 -0.7759 -0.9560 -1.1578
   17TYR    HD1  257   3.983   3.847   6.081 -1.1541 -0.2003 -0.7935
   17TYR    HD2  258   4.207   3.478   6.086  0.3425  0.0097  0.0065
   17TYR    HE1  259   4.196   3.965   6.153 -1.2192 -0.6646  0.8562
   17TYR    HE2  260   4.406   3.594   6.166  0.6674 -0.0377 -0.0523
   17TYR     HH  261   4.509   3.807   6.189  0.2673 -0.6053 -0.0533
   18ARG      N  262   3.848   3.353   5.805  0.6488  0.7873  0.0158
   18ARG     CA  263   3.763   3.237   5.762  0.7093 -0.6987 -0.3915
   18ARG      C  264   3.721   3.146   5.876  1.2547  0.1147 -0.1610
   18ARG      O  265   3.603   3.092   5.879 -0.3688  0.6928  0.3351
   18ARG     CB  266   3.835   3.158   5.655  0.6066 -0.6589  0.0640
   18ARG     CG  267   3.754   3.061   5.568  0.7434  0.6041 -0.6065
   18ARG     CD  268   3.839   2.979   5.477 -1.6767  0.3372 -0.7132
   18ARG     NE  269   3.922   2.881   5.548  1.5349  0.0436  0.0093
   18ARG     CZ  270   4.040   2.844   5.535  0.0612 -0.1279 -0.2239
   18ARG    NH1  271   4.108   2.849   5.430 -0.9662  0.1748  1.0035
   18ARG    NH2  272   4.084   2.786   5.634  0.0685  0.0486 -0.2429
   18ARG      H  273   3.947   3.348   5.782  0.5123 -0.2033 -0.4904
   18ARG     HA  274   3.668   3.270   5.721  0.9496 -0.3806 -0.7176
   18ARG    HB2  275   3.884   3.232   5.591 -0.9620 -0.4560 -1.0056
   18ARG    HB3  276   3.915   3.102   5.703  0.1951 -0.1211  1.4797
   18ARG    HG2  277   3.707   2.984   5.629  1.0253  0.6002 -0.3891
   18ARG    HG3  278   3.686   3.107   5.496 -0.2052 -1.3249 -1.0768
   18ARG    HD2  279   3.774   2.916   5.416 -0.0108 -1.3939 -0.8808
   18ARG    HD3  280   3.912   3.034   5.418  0.4183 -0.6414  0.7208
   18ARG     HE  281   3.878   2.847   5.632  0.4396  0.6029 -0.3012
   18ARG   HH11  282   4.200   2.809   5.427 -0.6569  0.7880 -1.1905
   18ARG   HH12  283   4.074   2.884   5.342 -0.4815 -0.2725  0.6350
   18ARG   HH21  284   4.177   2.748   5.635 -0.0658 -0.2843  0.2211
   18ARG   HH22  285   4.022   2.786   5.714 -1.0798  0.4758 -1.0704
   19GLU      N  286   3.801   3.121   5.980 -0.2841  0.1876  0.3733
   19GLU     CA  287   3.755   3.036   6.088  0.0852  0.9939 -0.8178
   19GLU      C  288   3.714   3.122   6.213  0.7732  0.4152  0.4710
   19GLU      O  289   3.684   3.070   6.318  0.0424 -0.5136 -0.4738
   19GLU     CB  290   3.863   2.937   6.137  0.8502  0.1683 -0.1148
   19GLU     CG  291   3.925   2.848   6.023  0.2994 -0.3691 -0.0755
   19GLU     CD  292   3.822   2.797   5.919 -0.0843 -0.4408 -0.5106
   19GLU    OE1  293   3.872   2.788   5.807 -0.2227  0.1131  0.4358
   19GLU    OE2  294   3.707   2.750   5.949  0.2031  0.4658 -0.1725
   19GLU      H  295   3.896   3.153   5.975 -0.4652  0.8507  0.8506
   19GLU     HA  296   3.670   2.972   6.064  0.7601 -0.6477  0.6897
   19GLU    HB2  297   3.935   2.995   6.195  0.6429  0.8332 -0.5038
   19GLU    HB3  298   3.831   2.863   6.211 -0.6631  0.1742 -0.6942
   19GLU    HG2  299   3.982   2.922   5.966 -0.3778 -0.0378 -0.3493
   19GLU    HG3  300   3.984   2.774   6.077  0.1259  0.0360  0.7045
   20HIS      N  301   3.717   3.252   6.201 -0.9440 -0.6822 -0.1013
   20HIS     CA  302   3.703   3.355   6.314  0.0090  0.9620  0.0267
   20HIS      C  303   3.617   3.476   6.275  0.3952  0.6137  0.0823
   20HIS      O  304   3.615   3.515   6.159  0.2860 -0.3928 -0.6384
   20HIS     CB  305   3.839   3.398   6.366 -0.4795  0.2055  0.1029
   20HIS     CG  306   3.924   3.291   6.432 -0.0059  0.3732  0.1258
   20HIS    ND1  307   3.931   3.269   6.566  0.0966  0.2519 -0.1860
   20HIS    CD2  308   4.013   3.207   6.369  0.7025  0.5155 -0.8814
   20HIS    CE1  309   4.025   3.173   6.583  0.1220  0.0480 -0.4044
   20HIS    NE2  310   4.084   3.140   6.464  0.1091  0.5129 -0.2119
   20HIS      H  311   3.744   3.292   6.112 -0.7271 -0.7649 -0.0738
   20HIS     HA  312   3.653   3.304   6.397  1.1461  0.1978  0.2834
   20HIS    HB2  313   3.899   3.438   6.283 -0.4940  0.1539  0.0674
   20HIS    HB3  314   3.836   3.478   6.439 -0.2178 -0.2981  0.6820
   20HIS    HD1  315   3.893   3.328   6.639  1.6023  0.9659  0.0987
   20HIS    HD2  316   4.026   3.218   6.263 -0.6270 -0.3580 -1.1903
   20HIS    HE1  317   4.070   3.147   6.678  0.2181 -0.4812 -0.5893
   20HIS    HE2  318   4.149   3.063   6.454 -1.0011 -0.6793  0.9858
   21PRO      N  319   3.551   3.542   6.374 -0.1024  0.0969 -0.1679
   21PRO     CA  320   3.469   3.656   6.355  0.0950  0.1531  0.2811
   21PRO      C  321   3.552   3.778   6.314  0.1695  0.0478  0.8392
   21PRO      O  322   3.669   3.771   6.342 -0.0351 -0.0596  0.0066
   21PRO     CB  323   3.385   3.668   6.482 -0.1402  0.5443  0.3324
   21PRO     CG  324   3.464   3.596   6.589  0.5898 -0.4537 -0.1398
   21PRO     CD  325   3.547   3.494   6.515 -0.3086  0.9116  0.6677
   21PRO     HA  326   3.392   3.627   6.283 -0.3674  0.1699  0.7542
   21PRO    HB2  327   3.368   3.772   6.509  1.4258  1.0926 -0.5374
   21PRO    HB3  328   3.293   3.611   6.476 -0.2471  0.6812  0.6409
   21PRO    HG2  329   3.543   3.664   6.621  0.7920 -0.3277 -0.8549
   21PRO    HG3  330   3.416   3.555   6.677 -0.2107  0.0197 -0.3371
   21PRO    HD2  331   3.495   3.398   6.519  0.4270  0.4957  0.4341
   21PRO    HD3  332   3.644   3.482   6.564 -0.6326  0.2272  1.1936
   22LYS      N  333   3.497   3.879   6.244  0.1244  0.2362 -0.8718
   22LYS     CA  334   3.569   3.995   6.180  0.2814  0.2013 -0.2572
   22LYS      C  335   3.624   4.093   6.280  0.7080  0.4547  0.1272
   22LYS      O  336   3.570   4.092   6.397 -0.3102  0.2961  1.1989
   22LYS     CB  337   3.470   4.061   6.084  0.3708 -0.4756 -0.7968
   22LYS     CG  338   3.411   3.984   5.970 -1.2917 -0.4672  0.0034
   22LYS     CD  339   3.362   4.067   5.851  0.5243  0.2461 -0.0358
   22LYS     CE  340   3.280   3.981   5.754  0.2176  1.3516 -0.4836
   22LYS     NZ  341   3.265   4.044   5.625 -0.5320  0.1796  0.3459
   22LYS      H  342   3.397   3.876   6.228  0.1503 -1.1729 -1.0226
   22LYS     HA  343   3.650   3.948   6.124 -0.3893 -1.2712 -0.1036
   22LYS    HB2  344   3.384   4.086   6.146  1.1342 -1.3003  0.6755
   22LYS    HB3  345   3.509   4.157   6.052 -0.4608  0.4090  0.6203
   22LYS    HG2  346   3.497   3.937   5.922 -0.5228  1.2630 -0.4885
   22LYS    HG3  347   3.338   3.912   6.006 -0.1010 -1.1279  1.2527
   22LYS    HD2  348   3.300   4.152   5.880  0.0151  0.3187 -1.2236
   22LYS    HD3  349   3.444   4.099   5.787  0.8405 -1.3348 -0.5066
   22LYS    HE2  350   3.331   3.885   5.755 -0.6428  0.8741 -0.4821
   22LYS    HE3  351   3.181   3.961   5.794  0.1894 -0.8960 -1.4152
   22LYS    HZ1  352   3.246   3.981   5.548  0.5032  0.8610 -0.5254
   22LYS    HZ2  353   3.190   4.110   5.636 -0.8074 -0.1960  0.8111
   22LYS    HZ3  354   3.351   4.091   5.600 -0.4572 -0.1131  0.0454
   23LEU      N  355   3.707   4.183   6.231  0.4526 -0.0117 -0.0893
   23LEU     CA  356   3.720   4.327   6.271  0.2730  0.1866  0.7122
   23LEU      C  357   3.702   4.418   6.142 -0.6024  0.0216 -0.3889
   23LEU      O  358   3.688   4.370   6.029  0.1807 -0.2196  0.4118
   23LEU     CB  359   3.855   4.354   6.330 -0.3170  0.3588 -0.5704
   23LEU     CG  360   3.897   4.271   6.456  0.2210 -0.3481  0.3503
   23LEU    CD1  361   4.046   4.282   6.464 -1.5450 -0.2341 -0.2335
   23LEU    CD2  362   3.827   4.320   6.580  0.0317 -0.6601 -0.0849
   23LEU      H  363   3.749   4.164   6.141 -0.6054 -0.3375 -0.5399
   23LEU     HA  364   3.648   4.349   6.350 -0.0620 -0.7405  0.6880
   23LEU    HB2  365   3.930   4.333   6.253  0.1325  1.9884 -0.6472
   23LEU    HB3  366   3.866   4.459   6.355 -1.4081  0.5074 -0.6458
   23LEU     HG  367   3.861   4.170   6.437  2.1056 -1.1595  0.6629
   23LEU   HD11  368   4.074   4.383   6.494 -1.3080 -0.5024  0.4870
   23LEU   HD12  369   4.095   4.213   6.532  0.6737  1.5494  0.2187
   23LEU   HD13  370   4.092   4.257   6.368 -0.4302 -0.4303  0.3153
   23LEU   HD21  371   3.838   4.428   6.588 -0.7906 -0.5660 -0.0574
   23LEU   HD22  372   3.719   4.307   6.574 -0.3122  1.5073  0.0896
   23LEU   HD23  373   3.882   4.273   6.662  0.2465  0.3045  0.3438
   24LYS      N  374   3.701   4.545   6.170  0.1306  0.2951  0.1071
   24LYS     CA  375   3.672   4.655   6.082  0.4685  0.5389 -0.1622
   24LYS      C  376   3.765   4.774   6.092  0.1727 -0.1901  0.8877
   24LYS      O  377   3.772   4.849   5.994  0.4330  0.5683  0.5261
   24LYS     CB  378   3.521   4.692   6.089  0.6440  0.3210 -0.5323
   24LYS     CG  379   3.471   4.702   6.236  0.2088 -0.0973  0.3203
   24LYS     CD  380   3.325   4.741   6.247  1.8949 -0.1766 -0.1203
   24LYS     CE  381   3.255   4.689   6.374  0.2863  0.1915  0.6219
   24LYS     NZ  382   3.131   4.751   6.409 -0.4104 -0.5971 -0.5662
   24LYS      H  383   3.723   4.574   6.264 -0.2008  0.3406  0.1713
   24LYS     HA  384   3.673   4.618   5.980  0.1162 -1.3440  0.4312
   24LYS    HB2  385   3.498   4.788   6.042 -1.0829  0.0649 -0.3355
   24LYS    HB3  386   3.468   4.613   6.035 -0.3264  0.9717 -0.5905
   24LYS    HG2  387   3.487   4.606   6.286 -0.1024 -0.5472 -0.4120
   24LYS    HG3  388   3.529   4.778   6.289 -0.0757  0.0186  0.4740
   24LYS    HD2  389   3.316   4.850   6.247 -0.5706 -0.2282  1.3466
   24LYS    HD3  390   3.260   4.720   6.162 -0.0927  1.9767  0.6346
   24LYS    HE2  391   3.232   4.585   6.353  0.6337  0.3818 -0.9087
   24LYS    HE3  392   3.326   4.705   6.456  0.4800 -0.3282  0.5654
   24LYS    HZ1  393   3.062   4.715   6.345 -0.1093  0.6087 -1.6561
   24LYS    HZ2  394   3.098   4.733   6.503 -1.3357 -1.3564 -1.0071
   24LYS    HZ3  395   3.135   4.852   6.401  0.3978 -0.4664  0.8374
   25ALA      N  396   3.823   4.801   6.204 -1.2519 -1.1003 -0.6592
   25ALA     CA  397   3.934   4.901   6.234 -0.0805 -0.6989 -0.0625
   25ALA      C  398   4.059   4.888   6.151 -0.1567  0.4990  0.0242
   25ALA      O  399   4.114   4.993   6.111  0.1319  0.1671 -0.5253
   25ALA     CB  400   3.950   4.902   6.387 -1.4889  0.2019 -0.5535
   25ALA      H  401   3.795   4.741   6.281  0.2605 -0.5605  0.4117
   25ALA     HA  402   3.896   4.999   6.206 -0.6712 -0.8717  0.0902
   25ALA    HB1  403   3.858   4.918   6.443 -0.5065  0.2056  1.2199
   25ALA    HB2  404   3.998   4.812   6.426  0.3418  1.2581 -0.1527
   25ALA    HB3  405   4.007   4.988   6.423 -0.3583 -1.2630  1.6510
   26PRO      N  406   4.101   4.770   6.106 -0.0679 -0.3510  0.8538
   26PRO     CA  407   4.222   4.770   6.025 -0.2186  0.1637 -0.0691
   26PRO      C  408   4.204   4.834   5.884 -0.5775 -0.7999  0.2540
   26PRO      O  409   4.295   4.899   5.830 -0.0882  0.1102  0.4520
   26PRO     CB  410   4.252   4.618   6.018 -0.0836  0.8208  0.9204
   26PRO     CG  411   4.194   4.559   6.144 -0.9808 -0.5284 -0.8615
   26PRO     CD  412   4.074   4.643   6.170 -0.1017 -0.7857  1.0976
   26PRO     HA  413   4.297   4.822   6.084 -1.0402 -0.0220  1.2109
   26PRO    HB2  414   4.207   4.572   5.930  1.4191  0.3292  0.3399
   26PRO    HB3  415   4.359   4.598   6.013 -0.0385  1.1148  0.6264
   26PRO    HG2  416   4.164   4.455   6.127 -0.7861 -0.6663 -0.4145
   26PRO    HG3  417   4.266   4.574   6.224 -0.9297 -1.1659 -0.7765
   26PRO    HD2  418   3.996   4.590   6.116  0.6898 -0.5760 -0.3417
   26PRO    HD3  419   4.049   4.654   6.276 -1.4424 -0.0489  0.7429
   27LEU      N  420   4.086   4.832   5.819 -0.2471  0.0309 -0.5107
   27LEU     CA  421   4.059   4.908   5.694 -0.6191 -0.7557 -0.3092
   27LEU      C  422   4.084   5.058   5.703 -1.0487 -0.1083  0.8067
   27LEU      O  423   4.158   5.123   5.622  0.2141  0.3140  0.7671
   27LEU     CB  424   3.914   4.896   5.648  0.4370  0.4613  0.3967
   27LEU     CG  425   3.864   4.970   5.517 -0.2178  0.0037 -0.7824
   27LEU    CD1  426   3.916   4.897   5.401 -0.3457  0.4796  0.0201
   27LEU    CD2  427   3.712   4.974   5.500 -0.1508  0.2833  0.3542
   27LEU      H  428   4.016   4.777   5.865 -0.3519  0.0110 -0.6923
   27LEU     HA  429   4.128   4.854   5.630  0.0252 -0.8188  0.4077
   27LEU    HB2  430   3.885   4.791   5.647  1.6174  0.1070  0.5173
   27LEU    HB3  431   3.853   4.935   5.729 -0.9021 -0.9704  0.1787
   27LEU     HG  432   3.913   5.067   5.514  1.1329 -0.5835  0.3237
   27LEU   HD11  433   3.878   4.936   5.306  0.4543  1.7320  0.1651
   27LEU   HD12  434   4.024   4.902   5.393 -0.3869  0.4475 -0.8070
   27LEU   HD13  435   3.897   4.791   5.414  0.7233  0.2717  0.0400
   27LEU   HD21  436   3.685   5.001   5.398 -1.5565 -1.3929  0.1962
   27LEU   HD22  437   3.678   4.871   5.506  0.2771  0.1099 -0.0125
   27LEU   HD23  438   3.659   5.037   5.570  0.1675  0.1445  0.7286
   28VAL      N  439   4.031   5.125   5.811 -0.0779  0.1029  0.6972
   28VAL     CA  440   4.050   5.271   5.831  0.5463 -0.4516 -0.2805
   28VAL      C  441   4.190   5.305   5.878  0.5495  0.6592  0.0469
   28VAL      O  442   4.243   5.407   5.844 -0.0202 -0.3006  0.0108
   28VAL     CB  443   3.945   5.337   5.921 -0.8463  0.5689 -0.2773
   28VAL    CG1  444   3.934   5.284   6.065  0.4193 -0.7633  0.2898
   28VAL    CG2  445   3.966   5.490   5.934  0.7527 -0.5524  0.2340
   28VAL      H  446   4.000   5.064   5.886  0.0005  0.2521  0.8514
   28VAL     HA  447   4.039   5.326   5.738  0.5135  1.5554  0.8131
   28VAL     HB  448   3.850   5.309   5.875 -0.0764 -0.2867 -1.4405
   28VAL   HG11  449   3.917   5.177   6.057  0.8699 -0.7713 -1.0282
   28VAL   HG12  450   4.026   5.299   6.121  0.0745  0.7716  0.5367
   28VAL   HG13  451   3.854   5.338   6.117 -0.0287 -0.4114 -0.7198
   28VAL   HG21  452   3.961   5.527   5.831  1.0457  0.5096  0.5711
   28VAL   HG22  453   3.885   5.535   5.991  1.0928 -0.6631  0.8203
   28VAL   HG23  454   4.057   5.518   5.988  0.3729  1.0129  0.1527
   29ASP      N  455   4.243   5.227   5.975  0.4788  0.2758  0.8090
   29ASP     CA  456   4.373   5.259   6.034  0.3539  0.4114 -0.0950
   29ASP      C  457   4.488   5.242   5.935 -0.5698 -0.1191  0.4459
   29ASP      O  458   4.580   5.324   5.936 -0.0127 -0.2281  0.6826
   29ASP     CB  459   4.390   5.205   6.178  0.1690 -0.0874  0.5879
   29ASP     CG  460   4.281   5.259   6.268 -0.2672 -0.2696 -0.3134
   29ASP    OD1  461   4.237   5.377   6.255  0.0985  1.0622 -0.2887
   29ASP    OD2  462   4.224   5.161   6.346  0.3379  0.2419 -0.1013
   29ASP      H  463   4.202   5.140   6.009  0.2890  0.0358 -0.0036
   29ASP     HA  464   4.370   5.368   6.039  1.1875  0.4779 -0.6535
   29ASP    HB2  465   4.387   5.097   6.169 -0.1781 -0.0029 -0.8130
   29ASP    HB3  466   4.487   5.234   6.217 -0.1583  0.8460  0.7611
   29ASP    HD2  467   4.250   5.069   6.339  0.0122  0.1487 -0.1322
   30VAL      N  468   4.480   5.142   5.845 -0.7969  0.3592 -0.1516
   30VAL     CA  469   4.571   5.123   5.734 -0.2303  0.1230 -0.2556
   30VAL      C  470   4.576   5.248   5.644 -1.5480  0.1770 -0.7285
   30VAL      O  471   4.686   5.287   5.600 -0.1272 -0.3065  0.0711
   30VAL     CB  472   4.535   4.993   5.649 -0.6723 -0.3003  0.0179
   30VAL    CG1  473   4.608   4.999   5.519 -0.8401  0.5880 -0.1912
   30VAL    CG2  474   4.583   4.869   5.718 -1.0809  1.3104 -0.4173
   30VAL      H  475   4.398   5.084   5.851 -0.6624  0.1825  0.0317
   30VAL     HA  476   4.672   5.108   5.770 -0.0010  0.8444 -0.5563
   30VAL     HB  477   4.427   4.984   5.635 -0.7553 -0.4825  0.6989
   30VAL   HG11  478   4.712   5.020   5.541 -0.7285 -0.2099  0.1175
   30VAL   HG12  479   4.591   4.906   5.464 -1.3683  0.3045  0.4261
   30VAL   HG13  480   4.568   5.077   5.454 -0.4118 -0.1847 -1.4410
   30VAL   HG21  481   4.557   4.861   5.823  2.8524 -0.9415  0.8272
   30VAL   HG22  482   4.563   4.774   5.667  1.2920 -0.1280  0.9511
   30VAL   HG23  483   4.690   4.885   5.709 -1.0150  0.5432 -1.4621
   31TYR      N  484   4.463   5.309   5.625  0.2130  0.1802  0.6012
   31TYR     CA  485   4.459   5.424   5.534  0.8717  0.2415 -0.2924
   31TYR      C  486   4.515   5.548   5.585 -0.6557 -0.2072 -1.4864
   31TYR      O  487   4.585   5.627   5.523  0.2131  0.1328  0.0305
   31TYR     CB  488   4.311   5.441   5.499 -0.1062  0.4834 -0.4512
   31TYR     CG  489   4.287   5.551   5.402 -0.6465  0.6808 -0.3168
   31TYR    CD1  490   4.272   5.523   5.262 -0.6660 -0.0703 -0.1339
   31TYR    CD2  491   4.283   5.681   5.448 -0.4313  0.1227 -0.5577
   31TYR    CE1  492   4.251   5.632   5.179 -0.7106  0.6405 -0.2425
   31TYR    CE2  493   4.276   5.795   5.359  0.7449  0.0035 -0.8659
   31TYR     CZ  494   4.259   5.765   5.221 -0.4339  0.0760  0.0281
   31TYR     OH  495   4.253   5.866   5.131 -0.3682  0.0051 -0.3038
   31TYR      H  496   4.376   5.276   5.666  0.1524 -0.2741  0.1201
   31TYR     HA  497   4.513   5.394   5.444 -0.1066  0.6361 -1.0498
   31TYR    HB2  498   4.273   5.344   5.465  0.5746 -0.2381  0.6932
   31TYR    HB3  499   4.259   5.460   5.592  1.9467 -0.5327  1.0803
   31TYR    HD1  500   4.280   5.425   5.217  0.1147  0.4953 -1.2915
   31TYR    HD2  501   4.296   5.690   5.554  0.1905  0.0535 -0.6187
   31TYR    HE1  502   4.225   5.609   5.077 -0.1421  1.2232 -0.5319
   31TYR    HE2  503   4.280   5.899   5.387 -0.0676 -0.2253  0.2314
   31TYR     HH  504   4.229   5.831   5.045  1.1339 -0.4258 -0.6117
   32GLU      N  505   4.486   5.573   5.717 -0.3215  0.8884  0.6654
   32GLU     CA  506   4.526   5.696   5.771 -0.2665 -0.6068 -0.6732
   32GLU      C  507   4.683   5.714   5.773  0.4369  0.2677  0.2808
   32GLU      O  508   4.726   5.808   5.720 -0.8971  0.0195 -0.4420
   32GLU     CB  509   4.484   5.703   5.924  0.1506 -0.6715  0.2754
   32GLU     CG  510   4.331   5.698   5.944  0.2596  0.9114  1.4229
   32GLU     CD  511   4.279   5.830   5.995 -0.5820  0.3676 -0.5980
   32GLU    OE1  512   4.328   5.933   5.954 -0.1812 -0.1871  0.0756
   32GLU    OE2  513   4.203   5.825   6.094  0.6380 -0.1150  0.2951
   32GLU      H  514   4.451   5.496   5.773  0.3349  0.5079  0.5804
   32GLU     HA  515   4.491   5.783   5.716  0.5575  0.5693  0.5285
   32GLU    HB2  516   4.528   5.625   5.987 -0.6261 -0.0641  1.6598
   32GLU    HB3  517   4.522   5.796   5.965 -1.6145  0.0229  0.5295
   32GLU    HG2  518   4.278   5.696   5.849  0.3433  0.4526  1.3843
   32GLU    HG3  519   4.300   5.611   6.001  0.7143 -0.6688 -0.4965
   33LEU      N  520   4.752   5.609   5.826  0.3962 -1.4338 -0.3215
   33LEU     CA  521   4.898   5.625   5.846  0.4550  0.2706  0.1149
   33LEU      C  522   4.980   5.636   5.708  1.3413 -0.2650 -0.8073
   33LEU      O  523   5.076   5.699   5.704 -1.1287  0.1983  0.7507
   33LEU     CB  524   4.947   5.494   5.924 -0.0531 -0.5616 -0.6624
   33LEU     CG  525   5.091   5.496   5.980 -0.4696  0.1315 -0.2838
   33LEU    CD1  526   5.102   5.618   6.079 -1.0942  0.4274  1.1977
   33LEU    CD2  527   5.141   5.360   6.053  1.6970 -0.3371 -0.4154
   33LEU      H  528   4.700   5.543   5.883 -0.0399  0.1627  1.3072
   33LEU     HA  529   4.916   5.718   5.899  1.0774  0.2391 -0.0328
   33LEU    HB2  530   4.881   5.486   6.011 -0.1263 -0.0363 -0.6573
   33LEU    HB3  531   4.926   5.403   5.869 -0.9035 -0.7359 -0.0885
   33LEU     HG  532   5.158   5.533   5.902 -0.2479 -0.4166 -0.3650
   33LEU   HD11  533   5.013   5.636   6.139 -1.2148  1.5490  0.7362
   33LEU   HD12  534   5.184   5.601   6.149  0.0490 -0.1606 -0.1675
   33LEU   HD13  535   5.133   5.705   6.020 -1.1490 -0.1708  0.2408
   33LEU   HD21  536   5.230   5.372   6.115  0.6917 -0.1775  1.0854
   33LEU   HD22  537   5.047   5.317   6.088  1.1900  0.4211 -0.8112
   33LEU   HD23  538   5.163   5.291   5.972  0.0338 -1.2156 -0.1989
   34THR      N  539   4.918   5.580   5.607  0.3922 -0.4479  0.2293
   34THR     CA  540   4.971   5.568   5.471 -0.6724  0.3378  0.4546
   34THR      C  541   4.987   5.716   5.419  0.7759 -0.4346 -0.6846
   34THR      O  542   5.087   5.761   5.362 -0.8099  0.6129 -0.1624
   34THR     CB  543   4.874   5.491   5.383  0.2924  0.6577  0.8359
   34THR    OG1  544   4.885   5.357   5.410 -0.7059 -0.4705 -0.7563
   34THR    CG2  545   4.886   5.517   5.232  0.0592  0.1732 -0.5263
   34THR      H  546   4.826   5.546   5.631  0.1594  0.0096  0.0177
   34THR     HA  547   5.068   5.519   5.470 -0.5425  0.5634  1.0477
   34THR     HB  548   4.775   5.524   5.412 -0.0528  0.0726  0.3519
   34THR    HG1  549   4.821   5.357   5.481 -0.0499  0.3046 -0.1128
   34THR   HG21  550   4.819   5.442   5.190 -0.4987 -0.2759  1.0297
   34THR   HG22  551   4.858   5.615   5.195  0.2094  0.3195 -0.2597
   34THR   HG23  552   4.986   5.489   5.197  0.3874  0.7204 -0.0655
   35ASN      N  553   4.879   5.796   5.433  0.8682  0.5057 -0.4083
   35ASN     CA  554   4.874   5.931   5.377  0.2110  0.9566 -0.7129
   35ASN      C  555   4.973   6.020   5.453  0.0841  0.1835  0.2692
   35ASN      O  556   5.034   6.108   5.390 -0.3996 -0.3440  0.1668
   35ASN     CB  557   4.728   5.979   5.393  0.5082 -0.1442 -0.2074
   35ASN     CG  558   4.636   5.922   5.286  0.9755 -0.3860  1.3660
   35ASN    OD1  559   4.645   5.811   5.246  0.0893  0.4688  0.6614
   35ASN    ND2  560   4.528   6.000   5.256 -0.3112 -0.2988  0.5340
   35ASN      H  561   4.801   5.770   5.492  0.8893 -0.5694 -0.8224
   35ASN     HA  562   4.897   5.926   5.271  1.1364  1.1842 -0.5386
   35ASN    HB2  563   4.685   5.939   5.484 -0.1258  0.3797 -0.2608
   35ASN    HB3  564   4.726   6.088   5.403 -1.0678 -0.1977  0.6897
   35ASN   HD21  565   4.456   5.958   5.199  0.6430 -0.4183 -0.6757
   35ASN   HD22  566   4.515   6.090   5.299 -0.2502  0.2854 -0.6165
   36LEU      N  567   4.992   6.007   5.586  0.8006  0.4380  0.2030
   36LEU     CA  568   5.099   6.067   5.661 -0.6363 -0.5597  1.4081
   36LEU      C  569   5.239   6.007   5.621 -0.1093  0.5902  0.2868
   36LEU      O  570   5.331   6.088   5.620 -0.1947 -0.2982  0.4566
   36LEU     CB  571   5.084   6.052   5.809 -0.3356 -0.0178 -0.7171
   36LEU     CG  572   4.947   6.090   5.869  0.2680 -0.7863 -0.5700
   36LEU    CD1  573   4.935   6.076   6.021 -0.1826  0.1544 -0.9685
   36LEU    CD2  574   4.907   6.237   5.836 -0.5056  0.3556 -0.7649
   36LEU      H  575   4.924   5.957   5.641  2.0866 -0.7788  0.8004
   36LEU     HA  576   5.094   6.171   5.629  0.3933 -0.7248  0.5886
   36LEU    HB2  577   5.089   5.946   5.835 -1.2659  0.1111  0.0687
   36LEU    HB3  578   5.163   6.097   5.868  0.0969 -0.7181 -0.7303
   36LEU     HG  579   4.873   6.035   5.813  0.2004  0.3536 -1.6811
   36LEU   HD11  580   4.965   5.974   6.047  0.2487  0.3009 -0.8856
   36LEU   HD12  581   4.984   6.154   6.079 -0.5177 -0.2535 -0.0968
   36LEU   HD13  582   4.829   6.085   6.047  0.2598  0.5667  1.0022
   36LEU   HD21  583   4.980   6.304   5.881  1.1765 -1.2608 -0.8677
   36LEU   HD22  584   4.887   6.251   5.730 -0.3871  1.0384 -0.7068
   36LEU   HD23  585   4.815   6.249   5.894  0.5621  1.0062  0.9600
   37LEU      N  586   5.263   5.879   5.586  0.6462 -1.1817  0.2411
   37LEU     CA  587   5.387   5.833   5.541  0.6625 -0.5512  0.2943
   37LEU      C  588   5.435   5.884   5.401  0.1261 -0.0689 -0.8739
   37LEU      O  589   5.554   5.892   5.379  0.0561 -0.5913 -0.3062
   37LEU     CB  590   5.383   5.681   5.552 -0.2164  0.0624  0.2493
   37LEU     CG  591   5.402   5.645   5.703 -0.5856  0.9851 -0.0299
   37LEU    CD1  592   5.362   5.499   5.694  1.0204  1.6642 -1.7343
   37LEU    CD2  593   5.555   5.649   5.731  0.3318 -0.2685 -0.5098
   37LEU      H  594   5.183   5.818   5.594  0.9025 -1.4844  0.5510
   37LEU     HA  595   5.459   5.866   5.615 -0.1356  0.2363  0.7549
   37LEU    HB2  596   5.299   5.638   5.497 -0.1985 -0.0054  0.2745
   37LEU    HB3  597   5.465   5.647   5.488  0.6137  0.3506  1.1020
   37LEU     HG  598   5.343   5.705   5.773 -1.5927  0.4039 -0.3417
   37LEU   HD11  599   5.434   5.438   5.639  0.4675 -0.7592 -0.0914
   37LEU   HD12  600   5.365   5.464   5.797 -0.3362  0.4962 -2.0391
   37LEU   HD13  601   5.263   5.480   5.654  0.9877  0.1661 -1.0870
   37LEU   HD21  602   5.580   5.600   5.825 -1.3546 -1.6132 -0.6614
   37LEU   HD22  603   5.609   5.597   5.652  0.6917 -0.1903 -0.3188
   37LEU   HD23  604   5.584   5.754   5.744  0.3747 -0.2560 -0.6976
   38ARG      N  605   5.340   5.909   5.318 -0.3863 -0.3827 -0.7195
   38ARG     CA  606   5.361   5.966   5.187 -0.2352 -0.4641 -0.1472
   38ARG      C  607   5.396   6.116   5.207  0.7579  0.0825  0.4457
   38ARG      O  608   5.483   6.166   5.141  0.0942  0.3610 -0.4784
   38ARG     CB  609   5.234   5.942   5.112  0.9730 -0.1738  0.7445
   38ARG     CG  610   5.244   5.961   4.959 -0.3774 -0.8905  0.4654
   38ARG     CD  611   5.109   5.984   4.893 -0.1453  0.2636  0.2402
   38ARG     NE  612   5.126   5.965   4.747  0.6123  0.0870 -0.3785
   38ARG     CZ  613   5.028   5.955   4.662 -0.4975 -0.1360 -0.1897
   38ARG    NH1  614   4.904   5.954   4.695 -0.0777  0.7239  0.0049
   38ARG    NH2  615   5.048   5.959   4.535 -0.2495 -0.0436  0.6172
   38ARG      H  616   5.244   5.880   5.333 -0.2433 -0.6109 -0.2179
   38ARG     HA  617   5.447   5.914   5.143  0.2660  0.0330  0.2157
   38ARG    HB2  618   5.200   5.839   5.127 -0.2732 -0.0011 -0.4772
   38ARG    HB3  619   5.163   6.018   5.147  0.5318  0.6018 -1.5134
   38ARG    HG2  620   5.297   6.056   4.949  0.3326 -1.3689 -0.7060
   38ARG    HG3  621   5.292   5.879   4.906  0.3197  0.7726 -1.8003
   38ARG    HD2  622   5.043   5.911   4.941  0.9489 -0.6123  0.5005
   38ARG    HD3  623   5.065   6.081   4.916 -1.5137 -0.3350  0.2998
   38ARG     HE  624   5.222   5.951   4.719  0.8651  0.2013  0.3859
   38ARG   HH11  625   4.837   5.963   4.621  0.0758  0.4419 -0.1731
   38ARG   HH12  626   4.883   5.942   4.793  0.2614 -0.2598 -0.0222
   38ARG   HH21  627   4.958   5.963   4.489  0.1680 -0.8345 -0.3139
   38ARG   HH22  628   5.134   6.001   4.502  0.2603 -1.0793  0.5576
   39GLN      N  629   5.331   6.189   5.299 -0.5724  0.6967  0.2598
   39GLN     CA  630   5.378   6.320   5.346  1.0379 -0.2546 -0.3569
   39GLN      C  631   5.520   6.312   5.408 -0.0249  0.1185  0.3029
   39GLN      O  632   5.598   6.401   5.381 -0.0960 -0.0076  0.4022
   39GLN     CB  633   5.278   6.381   5.441  0.1136 -0.9642  0.2907
   39GLN     CG  634   5.305   6.525   5.496 -0.2555  0.2209 -0.5833
   39GLN     CD  635   5.195   6.581   5.584 -1.0742  0.4283  0.2088
   39GLN    OE1  636   5.092   6.520   5.609  0.4230 -0.3015  0.5280
   39GLN    NE2  637   5.215   6.700   5.639 -0.3101  0.7153  0.7871
   39GLN      H  638   5.248   6.148   5.339  0.3526 -1.0804  0.5764
   39GLN     HA  639   5.385   6.384   5.258 -0.9976  0.0237 -0.3971
   39GLN    HB2  640   5.178   6.383   5.398  0.1890 -0.3803  0.1234
   39GLN    HB3  641   5.281   6.319   5.531 -1.0115 -0.2065  0.9049
   39GLN    HG2  642   5.398   6.534   5.553 -0.1306  0.5139 -0.8309
   39GLN    HG3  643   5.320   6.592   5.411  2.1246 -0.0013 -0.4900
   39GLN   HE21  644   5.145   6.718   5.710 -0.1350 -0.5797  1.3555
   39GLN   HE22  645   5.282   6.769   5.609 -0.7626  0.5671 -0.7187
   40LEU      N  646   5.554   6.212   5.482 -0.8825  0.7293 -0.3164
   40LEU     CA  647   5.686   6.178   5.534 -0.5764  0.5176  0.4139
   40LEU      C  648   5.778   6.122   5.423  0.4116 -0.0830 -0.4761
   40LEU      O  649   5.892   6.078   5.455 -0.0883  0.3975  0.0160
   40LEU     CB  650   5.674   6.089   5.662 -0.9212 -1.6399  0.0327
   40LEU     CG  651   5.601   6.169   5.772  0.0597  0.1970  0.3211
   40LEU    CD1  652   5.532   6.066   5.873 -0.9610 -0.1688  0.6945
   40LEU    CD2  653   5.693   6.255   5.855  0.4198  0.2020 -0.1328
   40LEU      H  654   5.477   6.149   5.497 -0.7004  0.1254 -1.5874
   40LEU     HA  655   5.730   6.275   5.554  0.3530  0.4496 -1.0473
   40LEU    HB2  656   5.628   5.993   5.638 -0.4672 -1.6543 -0.8684
   40LEU    HB3  657   5.770   6.067   5.708 -0.3077 -0.2069 -0.4655
   40LEU     HG  658   5.522   6.231   5.730 -1.1584 -1.7564 -0.6134
   40LEU   HD11  659   5.581   5.971   5.894 -0.9264 -0.2719  0.1949
   40LEU   HD12  660   5.524   6.117   5.968 -0.3592  0.5691  0.3759
   40LEU   HD13  661   5.431   6.044   5.839 -0.9740  0.0120  0.6117
   40LEU   HD21  662   5.638   6.319   5.924 -0.6626 -0.2268 -0.5541
   40LEU   HD22  663   5.763   6.193   5.912  0.9307 -0.0452 -1.0059
   40LEU   HD23  664   5.753   6.310   5.784 -0.4301 -0.1250 -1.1566
   41ASP      N  665   5.734   6.119   5.292 -0.9239 -0.5124  0.3972
   41ASP     CA  666   5.817   6.073   5.176 -0.3141 -0.7344 -0.3846
   41ASP      C  667   5.862   5.929   5.174 -0.2507  0.9960 -0.6561
   41ASP      O  668   5.948   5.884   5.096 -0.6513 -1.1261 -0.0674
   41ASP     CB  669   5.934   6.163   5.148 -0.2282  0.0396  0.2178
   41ASP     CG  670   5.902   6.314   5.154  0.1306 -0.0395  0.4976
   41ASP    OD1  671   5.970   6.383   5.236 -0.5018  0.6752  0.2242
   41ASP    OD2  672   5.815   6.365   5.079  0.3475 -0.6770  0.0764
   41ASP      H  673   5.642   6.152   5.266 -0.3374 -0.6337 -2.5368
   41ASP     HA  674   5.754   6.089   5.089  0.3428  0.0601 -0.7384
   41ASP    HB2  675   6.015   6.138   5.217 -0.6138 -0.2782  0.5610
   41ASP    HB3  676   5.976   6.138   5.050  0.4773  1.3148  0.1502
   42PHE      N  677   5.809   5.841   5.268  0.0886 -0.0346  0.7236
   42PHE     CA  678   5.825   5.699   5.267 -0.5752 -0.0557  0.6373
   42PHE      C  679   5.777   5.645   5.132 -0.1839 -0.0158  0.6809
   42PHE      O  680   5.677   5.706   5.078  0.0760  0.0451 -0.1342
   42PHE     CB  681   5.760   5.626   5.382  0.6671  0.7033  0.2914
   42PHE     CG  682   5.845   5.631   5.505  0.5642 -0.5976 -0.6487
   42PHE    CD1  683   5.849   5.744   5.582  0.0838 -0.5845 -0.4942
   42PHE    CD2  684   5.924   5.527   5.552  0.0390  0.2481  0.9046
   42PHE    CE1  685   5.933   5.755   5.694 -0.2505 -0.2228 -0.3742
   42PHE    CE2  686   6.000   5.520   5.667 -1.0710 -1.3414 -1.3234
   42PHE     CZ  687   6.008   5.649   5.734 -0.8363  0.1145 -0.0727
   42PHE      H  688   5.728   5.879   5.315  0.3055  0.4005  0.7592
   42PHE     HA  689   5.934   5.693   5.277 -0.3729  0.8382 -0.5968
   42PHE    HB2  690   5.657   5.658   5.394  0.0640 -0.6668 -0.7611
   42PHE    HB3  691   5.745   5.523   5.350 -0.0871  1.0249 -0.4478
   42PHE    HD1  692   5.786   5.831   5.571  0.8402  0.1644  0.6081
   42PHE    HD2  693   5.928   5.444   5.484  0.0679  0.5667  0.5107
   42PHE    HE1  694   5.932   5.849   5.748 -1.4776 -0.1730 -0.4202
   42PHE    HE2  695   6.061   5.441   5.708 -0.3067  0.3072  1.1425
   42PHE     HZ  696   6.062   5.661   5.827 -0.6923 -2.0898  0.2309
   43LYS      N  697   5.835   5.534   5.078 -0.4641 -0.2341 -0.3888
   43LYS     CA  698   5.768   5.451   4.974  0.4324 -0.3416 -1.3639
   43LYS      C  699   5.691   5.346   5.048 -0.2355 -0.4813 -0.1198
   43LYS      O  700   5.753   5.266   5.123  0.1526  0.5209  0.3145
   43LYS     CB  701   5.858   5.384   4.874 -0.6380 -0.4918  0.5208
   43LYS     CG  702   5.925   5.492   4.783 -0.0642 -0.0367 -0.0091
   43LYS     CD  703   6.039   5.433   4.702 -0.3334  0.0414  0.1493
   43LYS     CE  704   6.163   5.422   4.796 -0.6602  0.2406  1.1561
   43LYS     NZ  705   6.276   5.353   4.726  0.5978 -0.1339 -0.3408
   43LYS      H  706   5.915   5.495   5.125 -0.8604 -0.1471  0.3862
   43LYS     HA  707   5.696   5.522   4.933 -1.5547 -1.1556  0.3394
   43LYS    HB2  708   5.938   5.330   4.925 -0.7253 -0.6081  0.5343
   43LYS    HB3  709   5.793   5.321   4.814 -0.7781 -0.6006  0.7841
   43LYS    HG2  710   5.841   5.530   4.724 -0.0463 -0.0687 -0.0545
   43LYS    HG3  711   5.971   5.572   4.842  0.3460 -0.3403  0.0868
   43LYS    HD2  712   6.006   5.340   4.656  0.7492 -0.2945  0.0019
   43LYS    HD3  713   6.065   5.503   4.622 -0.3185 -0.2427 -0.1003
   43LYS    HE2  714   6.197   5.519   4.832 -0.4635  0.4927  0.3276
   43LYS    HE3  715   6.134   5.361   4.882  0.2464 -0.9607  0.6657
   43LYS    HZ1  716   6.246   5.263   4.691 -0.4635  0.1978 -0.3833
   43LYS    HZ2  717   6.306   5.407   4.646 -0.5657 -1.1281 -1.5504
   43LYS    HZ3  718   6.349   5.340   4.793 -0.8475  0.6909  1.6007
   44VAL      N  719   5.563   5.334   5.014  0.3621  0.1336  0.7530
   44VAL     CA  720   5.458   5.255   5.082  0.3744  0.6971  0.1490
   44VAL      C  721   5.397   5.145   4.991  0.0653  0.3531  0.0506
   44VAL      O  722   5.359   5.161   4.873 -0.2763 -0.0613  0.0824
   44VAL     CB  723   5.350   5.347   5.136  1.5501 -0.5254  0.5908
   44VAL    CG1  724   5.240   5.271   5.213  0.3322  0.0382 -1.0650
   44VAL    CG2  725   5.394   5.452   5.234  0.0930 -0.4107 -0.4817
   44VAL      H  726   5.521   5.406   4.957  0.2856 -0.4725  0.0198
   44VAL     HA  727   5.512   5.201   5.160  0.1445 -0.7849 -0.6295
   44VAL     HB  728   5.295   5.394   5.054  1.4100 -0.7009  0.5828
   44VAL   HG11  729   5.211   5.177   5.166  0.6026 -0.4702 -0.2497
   44VAL   HG12  730   5.284   5.253   5.311  0.0214  2.1560 -0.4396
   44VAL   HG13  731   5.152   5.334   5.229  0.7175  0.3405 -0.0392
   44VAL   HG21  732   5.316   5.506   5.288  0.2441 -0.1601 -0.5104
   44VAL   HG22  733   5.454   5.401   5.309 -0.1486 -0.9451 -0.6454
   44VAL   HG23  734   5.458   5.530   5.193  0.1088  0.7626  1.5270
   45VAL      N  735   5.394   5.023   5.042  0.1969 -0.9206 -0.2362
   45VAL     CA  736   5.312   4.915   5.002 -0.0216  0.6513 -1.1077
   45VAL      C  737   5.201   4.888   5.112 -0.4086 -1.2451 -0.0809
   45VAL      O  738   5.222   4.902   5.231 -0.0048  0.5860  0.2314
   45VAL     CB  739   5.396   4.784   4.975  0.1258 -0.7198 -0.5263
   45VAL    CG1  740   5.315   4.662   4.957  0.1693  0.3370  0.6632
   45VAL    CG2  741   5.469   4.814   4.839 -0.1062  0.4728 -0.2592
   45VAL      H  742   5.418   5.020   5.140 -1.1090 -1.5505  0.1125
   45VAL     HA  743   5.255   4.939   4.912  0.1266  0.8656 -1.1468
   45VAL     HB  744   5.467   4.765   5.056 -0.0285  0.4305 -0.0833
   45VAL   HG11  745   5.279   4.627   5.054  0.0108 -0.8242  0.2182
   45VAL   HG12  746   5.226   4.684   4.897  0.6116  0.7604  0.1455
   45VAL   HG13  747   5.376   4.586   4.909  0.0786  0.1078  0.9087
   45VAL   HG21  748   5.417   4.783   4.747  0.3270 -0.8739 -0.1003
   45VAL   HG22  749   5.516   4.912   4.832  1.4604 -0.1767  0.3281
   45VAL   HG23  750   5.551   4.743   4.833 -0.3464  0.2174 -0.6580
   46SER      N  751   5.074   4.874   5.069 -0.2167 -0.3362 -0.5448
   46SER     CA  752   4.952   4.869   5.149  0.5335  0.6367 -0.8037
   46SER      C  753   4.868   4.745   5.109  0.8293 -0.5756  0.4409
   46SER      O  754   4.820   4.735   4.998  0.0092 -0.0591  0.0217
   46SER     CB  755   4.883   5.007   5.163  0.4381 -0.5519  0.1876
   46SER     OG  756   4.842   5.052   5.033  0.0801 -0.6209 -0.4245
   46SER      H  757   5.056   4.869   4.970  0.2290  0.6714 -0.7057
   46SER     HA  758   4.990   4.839   5.247 -0.1975  0.4281 -0.5668
   46SER    HB2  759   4.802   5.003   5.236 -0.3064 -0.4122 -0.6048
   46SER    HB3  760   4.953   5.083   5.197  0.2898 -0.2725 -0.1232
   46SER     HG  761   4.918   5.072   4.978  0.5773 -1.6466 -0.1605
   47LEU      N  762   4.850   4.652   5.205 -0.0367 -0.8054 -0.6751
   47LEU     CA  763   4.795   4.520   5.189 -0.4206  0.4002 -0.0321
   47LEU      C  764   4.694   4.469   5.295  0.1838 -0.4589  0.8887
   47LEU      O  765   4.711   4.469   5.416 -0.1894 -0.2150 -1.1022
   47LEU     CB  766   4.914   4.420   5.168  0.3889 -0.4684  0.5669
   47LEU     CG  767   4.996   4.427   5.037 -0.0315 -0.3391  0.7422
   47LEU    CD1  768   5.111   4.322   5.052 -0.2412 -0.2653  0.3873
   47LEU    CD2  769   4.907   4.405   4.913  0.6538  0.1720  0.4371
   47LEU      H  770   4.891   4.669   5.296 -1.5594 -2.6214  0.5043
   47LEU     HA  771   4.741   4.525   5.095 -0.8229  0.3813  0.1955
   47LEU    HB2  772   4.986   4.440   5.248  0.5912  0.0107  0.2715
   47LEU    HB3  773   4.870   4.320   5.171 -0.4640 -0.1078  1.1101
   47LEU     HG  774   5.035   4.526   5.011  0.2815 -0.8605 -1.0698
   47LEU   HD11  775   5.181   4.340   4.971  0.5986  0.4229  1.2194
   47LEU   HD12  776   5.169   4.340   5.143  0.5918 -0.9949  0.0246
   47LEU   HD13  777   5.064   4.223   5.052 -0.4617 -0.1628  0.3720
   47LEU   HD21  778   4.963   4.386   4.822  0.9178 -0.4575  0.7170
   47LEU   HD22  779   4.843   4.320   4.939 -0.4007  1.0899  1.0023
   47LEU   HD23  780   4.843   4.493   4.913  0.4947  0.0557  0.2159
   48LEU      N  781   4.573   4.435   5.240 -1.1501  0.2283 -0.2963
   48LEU     CA  782   4.458   4.392   5.317  0.5759 -0.8011  0.2013
   48LEU      C  783   4.408   4.248   5.301  0.1454  0.4750 -0.3575
   48LEU      O  784   4.393   4.196   5.188 -0.3290  0.2152 -0.4711
   48LEU     CB  785   4.335   4.484   5.299  0.5693 -0.7931 -0.2820
   48LEU     CG  786   4.361   4.634   5.320 -0.3823  0.2589 -0.1438
   48LEU    CD1  787   4.236   4.691   5.274  1.0240 -0.8199  0.1002
   48LEU    CD2  788   4.377   4.673   5.469 -0.3058 -0.6369 -0.0087
   48LEU      H  789   4.563   4.449   5.140 -0.3942  0.9187 -0.2955
   48LEU     HA  790   4.473   4.405   5.424 -0.7687  0.7476  0.2791
   48LEU    HB2  791   4.292   4.468   5.200 -1.5866  0.0368  0.4057
   48LEU    HB3  792   4.264   4.461   5.379  0.1795  1.0920  0.0161
   48LEU     HG  793   4.444   4.670   5.260 -0.6970  0.5824 -0.3902
   48LEU   HD11  794   4.229   4.677   5.166 -1.2911  0.3495 -0.0198
   48LEU   HD12  795   4.152   4.646   5.326  0.6069 -0.0432  0.1318
   48LEU   HD13  796   4.237   4.799   5.289  0.2867 -0.8307  0.2867
   48LEU   HD21  797   4.458   4.620   5.519 -0.0508  0.8411  1.2752
   48LEU   HD22  798   4.413   4.776   5.475  1.1870 -1.1594  1.0678
   48LEU   HD23  799   4.286   4.655   5.527 -0.0579  0.2552  0.7038
   49ASP      N  800   4.384   4.179   5.416 -1.2568 -0.2119  0.5971
   49ASP     CA  801   4.331   4.049   5.430  1.3074  1.1604  0.2093
   49ASP      C  802   4.423   3.928   5.387 -0.0372 -0.2841  0.0260
   49ASP      O  803   4.384   3.841   5.307  0.0905  0.0411  0.6654
   49ASP     CB  804   4.184   4.047   5.374 -0.0616 -0.3588 -0.6368
   49ASP     CG  805   4.079   4.121   5.464  0.3462 -0.4152  0.1442
   49ASP    OD1  806   4.088   4.125   5.586 -0.6584  0.1058  0.0149
   49ASP    OD2  807   3.970   4.157   5.417  0.1719  0.1925  0.4385
   49ASP      H  808   4.398   4.235   5.499  0.7567 -0.1875  0.3400
   49ASP     HA  809   4.307   4.033   5.535 -0.4652 -0.4958 -0.3226
   49ASP    HB2  810   4.182   4.086   5.273  1.2919 -0.4289 -0.7313
   49ASP    HB3  811   4.146   3.945   5.374 -1.5422  0.1451 -0.3197
   50LEU      N  812   4.545   3.926   5.441 -0.8597 -0.1126 -0.0938
   50LEU     CA  813   4.644   3.833   5.395 -0.6826 -0.5157  0.4863
   50LEU      C  814   4.634   3.702   5.460 -0.2500  0.7468 -0.0791
   50LEU      O  815   4.648   3.692   5.579 -0.3474 -0.2134 -0.1337
   50LEU     CB  816   4.781   3.900   5.410  0.4651  0.7285  0.3264
   50LEU     CG  817   4.807   4.021   5.321 -0.0433 -0.3403  0.0591
   50LEU    CD1  818   4.929   4.104   5.381 -1.0423  0.2579  0.5765
   50LEU    CD2  819   4.828   3.983   5.178  0.5284  1.1115  2.2645
   50LEU      H  820   4.569   3.992   5.514  1.0193 -0.1927 -0.5169
   50LEU     HA  821   4.622   3.819   5.290  0.9676 -0.2041  0.0419
   50LEU    HB2  822   4.813   3.904   5.514  0.0667  0.8521  0.4482
   50LEU    HB3  823   4.853   3.829   5.370 -0.5187 -0.0034 -0.2227
   50LEU     HG  824   4.720   4.086   5.331  0.8264  0.8700  0.2663
   50LEU   HD11  825   4.914   4.209   5.356 -1.8421 -0.0748 -0.4907
   50LEU   HD12  826   4.955   4.088   5.486  1.6406  0.0564  0.0226
   50LEU   HD13  827   5.019   4.072   5.328 -1.6556  0.3561 -0.5834
   50LEU   HD21  828   4.757   3.904   5.153  0.2522  1.5828  1.4589
   50LEU   HD22  829   4.796   4.056   5.104 -0.4805 -0.7093  0.6968
   50LEU   HD23  830   4.928   3.948   5.153 -0.7809 -1.1326 -1.8487
   51THR      N  831   4.635   3.590   5.384  1.1282  0.2391 -0.0418
   51THR     CA  832   4.664   3.453   5.421  0.8182  0.3465  0.0698
   51THR      C  833   4.809   3.432   5.461 -0.4122  0.0241  0.6861
   51THR      O  834   4.893   3.513   5.430 -0.3079  0.1006 -0.2375
   51THR     CB  835   4.621   3.347   5.306 -1.0335 -0.0072 -0.7917
   51THR    OG1  836   4.707   3.350   5.194 -0.4785 -0.4677  0.1608
   51THR    CG2  837   4.482   3.346   5.273  0.6350 -0.1674 -0.1619
   51THR      H  838   4.659   3.617   5.289  0.0311  0.3699 -0.3082
   51THR     HA  839   4.601   3.429   5.507  0.8791  0.4117  0.1336
   51THR     HB  840   4.658   3.252   5.344  0.1662  0.5976 -0.3340
   51THR    HG1  841   4.697   3.437   5.155 -0.5610 -0.8016 -0.5955
   51THR   HG21  842   4.423   3.329   5.364 -0.5745 -0.2828 -0.9221
   51THR   HG22  843   4.454   3.438   5.221  0.3253  0.1584  0.5424
   51THR   HG23  844   4.462   3.262   5.207 -0.3258 -0.3233  0.2953
   52GLU      N  845   4.844   3.318   5.520 -0.7460 -0.2209 -0.1088
   52GLU     CA  846   4.981   3.287   5.562  1.5271  0.1580 -0.9174
   52GLU      C  847   5.082   3.298   5.454 -0.8548  0.2507  0.1905
   52GLU      O  848   5.170   3.385   5.464  0.1983  0.2336 -0.1253
   52GLU     CB  849   4.974   3.149   5.631 -0.7158  0.2373 -0.7212
   52GLU     CG  850   5.118   3.113   5.686 -0.0032  0.2416 -0.9263
   52GLU     CD  851   5.113   2.977   5.767 -0.1526 -0.2710 -0.0806
   52GLU    OE1  852   5.010   2.917   5.766  1.0319  0.2320  0.4457
   52GLU    OE2  853   5.226   2.936   5.805  0.2523  0.3112  0.0265
   52GLU      H  854   4.772   3.257   5.558  0.4287 -0.9944  1.0422
   52GLU     HA  855   5.011   3.361   5.637  0.3610  0.9129 -1.1377
   52GLU    HB2  856   4.896   3.144   5.707 -0.3593 -0.7402 -0.3771
   52GLU    HB3  857   4.957   3.069   5.559 -0.0069 -0.9248  0.3063
   52GLU    HG2  858   5.180   3.094   5.599 -0.8497 -1.1990 -1.2875
   52GLU    HG3  859   5.161   3.195   5.744  0.9250 -0.7650 -0.1090
   53TYR      N  860   5.063   3.220   5.352  0.8512  0.0723  0.2709
   53TYR     CA  861   5.158   3.205   5.242  0.2122 -0.2762  0.4827
   53TYR      C  862   5.186   3.337   5.177 -0.6598  0.5107  0.6089
   53TYR      O  863   5.292   3.362   5.125 -0.3597 -0.0913  0.5866
   53TYR     CB  864   5.095   3.115   5.134 -0.4338  0.8935  1.2550
   53TYR     CG  865   5.178   3.109   5.007  0.2425 -0.6456 -0.0502
   53TYR    CD1  866   5.151   3.197   4.901  0.6250  0.6119 -0.7793
   53TYR    CD2  867   5.296   3.035   4.999  0.4006  0.3443 -0.8097
   53TYR    CE1  868   5.232   3.200   4.785  0.1737  0.0068 -1.1777
   53TYR    CE2  869   5.378   3.038   4.888 -0.0021  0.1165  0.6848
   53TYR     CZ  870   5.341   3.115   4.778  0.5808  0.2618  0.4130
   53TYR     OH  871   5.420   3.120   4.670 -0.2288  0.0314  0.3363
   53TYR      H  872   4.990   3.151   5.366  0.2922  0.7704  0.9178
   53TYR     HA  873   5.250   3.160   5.279  0.2174 -0.2105  0.5500
   53TYR    HB2  874   5.093   3.015   5.178 -0.0428  0.2838 -0.0325
   53TYR    HB3  875   4.997   3.151   5.103 -0.1736 -0.0913 -1.1204
   53TYR    HD1  876   5.058   3.251   4.908  0.2539 -0.0871  0.1620
   53TYR    HD2  877   5.311   2.975   5.088 -1.0142  0.9210 -0.1197
   53TYR    HE1  878   5.222   3.275   4.708  1.5638  0.7010 -0.7463
   53TYR    HE2  879   5.468   2.981   4.874 -0.4404 -0.2544 -1.0726
   53TYR     HH  880   5.372   3.159   4.596 -0.1739  0.5642  0.5757
   54GLU      N  881   5.087   3.424   5.172 -0.1503 -0.6626 -0.4207
   54GLU     CA  882   5.098   3.557   5.116 -0.7961  0.1298 -0.0432
   54GLU      C  883   5.166   3.650   5.220  0.1825  0.7292  0.7240
   54GLU      O  884   5.258   3.717   5.183 -1.1057 -0.5206 -0.0609
   54GLU     CB  885   4.965   3.618   5.091  0.8417  0.0114  0.4275
   54GLU     CG  886   4.885   3.541   4.975 -1.5956 -0.4226 -0.1197
   54GLU     CD  887   4.737   3.582   4.974  0.4498 -0.1130  0.0445
   54GLU    OE1  888   4.674   3.585   5.087  0.0055  0.4106  0.0481
   54GLU    OE2  889   4.669   3.580   4.873 -0.1498  0.0653 -0.0853
   54GLU      H  890   4.995   3.393   5.202  0.0828 -0.6062  0.3929
   54GLU     HA  891   5.160   3.555   5.027 -0.9998  0.8521 -0.2203
   54GLU    HB2  892   4.913   3.617   5.187 -0.8200 -1.6333 -0.3851
   54GLU    HB3  893   4.970   3.722   5.058 -1.2365 -0.1677 -0.7444
   54GLU    HG2  894   4.932   3.551   4.877  0.6244 -0.6280  0.7965
   54GLU    HG3  895   4.898   3.435   4.998 -0.2019 -0.3501 -0.3692
   55MET      N  896   5.120   3.654   5.347 -0.6196 -0.0572 -0.1220
   55MET     CA  897   5.167   3.733   5.456  1.1877 -0.5498 -0.5469
   55MET      C  898   5.313   3.724   5.484 -0.9489  0.4183  0.4674
   55MET      O  899   5.391   3.817   5.496 -0.3151  0.4364 -0.0010
   55MET     CB  900   5.076   3.710   5.583  0.6613 -0.1124  1.1227
   55MET     CG  901   5.122   3.812   5.688  0.3352  0.0089  0.3156
   55MET     SD  902   4.998   3.897   5.799 -0.1794 -0.2229 -0.4205
   55MET     CE  903   4.984   3.797   5.952 -0.1572 -0.7609 -0.3658
   55MET      H  904   5.035   3.606   5.370 -0.6200 -0.2957 -0.5841
   55MET     HA  905   5.140   3.829   5.412 -0.4369 -0.4567  0.4671
   55MET    HB2  906   4.975   3.747   5.562  0.5760  0.1614  1.9197
   55MET    HB3  907   5.073   3.611   5.628 -0.6107 -0.5793  0.1375
   55MET    HG2  908   5.194   3.761   5.752 -0.3224 -0.1737  0.9303
   55MET    HG3  909   5.181   3.888   5.637 -0.1302  0.1560 -0.0148
   55MET    HE1  910   4.943   3.859   6.032  0.2441 -0.4276 -0.4124
   55MET    HE2  911   4.929   3.705   5.935 -0.6834 -0.4271 -0.5423
   55MET    HE3  912   5.083   3.765   5.984  0.0086 -0.8031 -0.9097
   56ARG      N  913   5.361   3.601   5.470 -0.6167  0.0315 -0.2529
   56ARG     CA  914   5.498   3.552   5.478 -0.8294 -0.2516  0.1047
   56ARG      C  915   5.591   3.616   5.368 -0.1269 -0.0933  0.5497
   56ARG      O  916   5.686   3.683   5.404 -0.1621 -0.2313 -0.2571
   56ARG     CB  917   5.515   3.397   5.488 -1.3919 -0.8401  0.8448
   56ARG     CG  918   5.482   3.347   5.624  0.0044  1.1276  0.2939
   56ARG     CD  919   5.486   3.186   5.623 -0.7778 -1.4243  0.1331
   56ARG     NE  920   5.443   3.118   5.743 -0.6016 -0.4975 -0.0536
   56ARG     CZ  921   5.512   3.105   5.853  0.8638  0.3031 -0.5825
   56ARG    NH1  922   5.455   3.029   5.948 -0.2321 -0.4619  1.0345
   56ARG    NH2  923   5.633   3.143   5.884  0.4719 -0.9740  0.1091
   56ARG      H  924   5.294   3.533   5.435 -0.8230  0.1517 -0.0923
   56ARG     HA  925   5.539   3.586   5.574  0.7357 -1.2331 -0.1426
   56ARG    HB2  926   5.462   3.350   5.405  0.3147  0.6512 -1.3249
   56ARG    HB3  927   5.614   3.364   5.455 -1.1128  0.0521  0.7295
   56ARG    HG2  928   5.546   3.393   5.700 -0.3942  0.6403  0.9388
   56ARG    HG3  929   5.377   3.374   5.633 -0.7490 -0.5143 -1.9621
   56ARG    HD2  930   5.425   3.160   5.536 -0.1951  0.0466 -0.8058
   56ARG    HD3  931   5.592   3.169   5.601 -0.0615  0.9500  1.1978
   56ARG     HE  932   5.350   3.079   5.744 -0.8150 -0.0124  0.5006
   56ARG   HH11  933   5.491   3.022   6.042  0.8802 -0.0043  0.6908
   56ARG   HH12  934   5.370   2.984   5.918 -0.1742  0.6990 -1.4078
   56ARG   HH21  935   5.686   3.106   5.962 -0.7362  0.1009  1.5507
   56ARG   HH22  936   5.676   3.196   5.809 -0.7377  0.3875  0.2856
   57ASN      N  937   5.553   3.602   5.241  0.6313  0.0906 -0.7761
   57ASN     CA  938   5.641   3.635   5.134  0.1135 -0.3765 -0.2496
   57ASN      C  939   5.652   3.792   5.122 -0.4261  0.7599 -0.5161
   57ASN      O  940   5.762   3.837   5.098 -0.0410 -0.0395  0.0029
   57ASN     CB  941   5.587   3.569   5.005 -0.4261 -0.4930 -0.2234
   57ASN     CG  942   5.633   3.431   4.990 -0.1969  0.4121  1.2767
   57ASN    OD1  943   5.752   3.413   4.958 -0.0588 -0.3316  0.5230
   57ASN    ND2  944   5.554   3.324   4.979  0.3199  0.4072  0.1981
   57ASN      H  945   5.468   3.549   5.231  0.5547 -0.1738  0.8009
   57ASN     HA  946   5.736   3.598   5.174 -0.2516  0.0942  1.1482
   57ASN    HB2  947   5.478   3.573   5.003 -0.4917 -0.3896  1.3177
   57ASN    HB3  948   5.620   3.625   4.917 -0.1704  1.1573  0.8408
   57ASN   HD21  949   5.595   3.235   4.956  0.7640  0.5021  0.5853
   57ASN   HD22  950   5.466   3.317   5.028  0.2085  0.1892 -0.0290
   58ALA      N  951   5.545   3.867   5.160  0.0534  0.7001  0.2333
   58ALA     CA  952   5.554   4.008   5.173 -0.5659 -0.1645 -1.1157
   58ALA      C  953   5.669   4.057   5.274  0.4817 -0.0589  0.5725
   58ALA      O  954   5.738   4.155   5.239 -0.0406  0.1184  0.1422
   58ALA     CB  955   5.408   4.052   5.217 -0.8147 -0.0583  0.2620
   58ALA      H  956   5.457   3.818   5.174  0.5952 -0.5225 -0.3246
   58ALA     HA  957   5.583   4.049   5.076  0.1721  0.6123 -0.5943
   58ALA    HB1  958   5.381   4.016   5.316  1.5855 -1.4448  0.5658
   58ALA    HB2  959   5.396   4.160   5.218 -1.2334 -0.1013  0.5600
   58ALA    HB3  960   5.342   4.021   5.136  0.7174  0.5399 -1.3475
   59VAL      N  961   5.693   3.986   5.384  0.1980 -0.3131 -0.1374
   59VAL     CA  962   5.785   4.033   5.483  0.0188  0.4960 -0.1172
   59VAL      C  963   5.934   3.983   5.453 -0.2303 -0.3171 -0.2161
   59VAL      O  964   6.026   4.054   5.486  0.2654 -0.3058  0.1411
   59VAL     CB  965   5.744   4.001   5.623  0.4840 -0.3132 -1.3396
   59VAL    CG1  966   5.861   4.022   5.721  1.1112  0.0544 -0.1475
   59VAL    CG2  967   5.626   4.092   5.679 -0.6730  1.7699  0.4267
   59VAL      H  968   5.632   3.909   5.408 -0.0019 -0.2161 -0.3289
   59VAL     HA  969   5.787   4.142   5.480 -0.9402  0.5167 -0.4611
   59VAL     HB  970   5.712   3.897   5.630  0.0816 -0.1352  0.3540
   59VAL   HG11  971   5.823   3.982   5.815  0.0627  1.0828 -0.0787
   59VAL   HG12  972   5.943   3.955   5.695  0.4010 -0.4575 -1.2192
   59VAL   HG13  973   5.898   4.123   5.737 -0.4305  0.5292  0.9149
   59VAL   HG21  974   5.585   4.076   5.778 -1.7471  0.2776 -0.1881
   59VAL   HG22  975   5.665   4.193   5.662 -0.6387  1.5073 -1.5199
   59VAL   HG23  976   5.549   4.073   5.604  0.1656 -0.2311 -0.0468
   60ASP      N  977   5.953   3.868   5.394  0.2310 -0.0255  0.7304
   60ASP     CA  978   6.082   3.828   5.323  0.2553  0.0979  0.1740
   60ASP      C  979   6.126   3.922   5.212  0.1764  0.4192 -0.0806
   60ASP      O  980   6.249   3.935   5.198  0.1108  0.5010  0.0926
   60ASP     CB  981   6.046   3.685   5.278 -0.1277  1.0091  0.2711
   60ASP     CG  982   6.166   3.607   5.236 -0.8815  0.2672  0.0220
   60ASP    OD1  983   6.150   3.512   5.155 -0.1005 -0.2653 -0.4036
   60ASP    OD2  984   6.277   3.625   5.289  0.6497  0.5938  0.4244
   60ASP      H  985   5.866   3.819   5.381  0.2909  0.0356 -0.0128
   60ASP     HA  986   6.162   3.825   5.398  0.6760 -0.3408 -0.2803
   60ASP    HB2  987   5.991   3.627   5.352  0.4710 -0.4814 -0.3723
   60ASP    HB3  988   5.986   3.694   5.188 -0.1981  0.4792  0.2600
   61GLU      N  989   6.035   3.973   5.132  0.7470 -0.5643  0.2609
   61GLU     CA  990   6.065   4.086   5.043 -0.8707 -0.3748 -0.3873
   61GLU      C  991   6.112   4.217   5.116  1.1239 -0.3071 -0.8565
   61GLU      O  992   6.200   4.289   5.076 -0.2285 -0.0464  0.1610
   61GLU     CB  993   5.941   4.122   4.951 -0.6590  0.2496 -0.2544
   61GLU     CG  994   5.920   4.052   4.813 -0.3718  0.2921  0.0326
   61GLU     CD  995   6.021   4.076   4.700  0.1631  0.1204 -1.0791
   61GLU    OE1  996   6.129   4.132   4.710 -0.4541  0.2011 -0.0954
   61GLU    OE2  997   5.986   4.034   4.590  0.0625 -0.3672  0.2179
   61GLU      H  998   5.938   3.947   5.137  0.6040 -0.0149  0.4965
   61GLU     HA  999   6.153   4.062   4.984 -0.9111  0.1701 -0.6834
   61GLU    HB2 1000   5.856   4.080   5.006 -0.3660  0.1169  0.1088
   61GLU    HB3 1001   5.930   4.229   4.935 -0.4064  0.3661  0.3074
   61GLU    HG2 1002   5.904   3.947   4.835  0.4125  0.3881  1.2416
   61GLU    HG3 1003   5.821   4.086   4.781 -0.5069  0.4749  0.6226
   62PHE      N 1004   6.045   4.247   5.231  0.3554 -0.0658  0.7520
   62PHE     CA 1005   6.064   4.366   5.306 -1.0222 -1.6572 -0.1679
   62PHE      C 1006   6.199   4.365   5.382  0.5357 -0.3681 -0.4723
   62PHE      O 1007   6.258   4.472   5.398 -0.0799 -0.2856 -0.6989
   62PHE     CB 1008   5.948   4.372   5.403  0.1053 -0.1342 -0.3622
   62PHE     CG 1009   5.950   4.491   5.496 -0.6504  0.1314  0.6039
   62PHE    CD1 1010   5.893   4.607   5.455 -0.5552 -0.8490  0.3881
   62PHE    CD2 1011   5.993   4.474   5.626 -0.0122  0.5816  0.1075
   62PHE    CE1 1012   5.900   4.720   5.542  0.2499  0.5895  0.3762
   62PHE    CE2 1013   5.990   4.580   5.719 -0.8205 -0.3000 -0.1551
   62PHE     CZ 1014   5.950   4.709   5.675  0.2919  0.0286 -0.7429
   62PHE      H 1015   5.972   4.182   5.257 -0.3044 -0.2765 -1.3012
   62PHE     HA 1016   6.058   4.459   5.250 -0.9941 -1.3585  0.3131
   62PHE    HB2 1017   5.858   4.382   5.343 -0.6007  0.5157  0.7456
   62PHE    HB3 1018   5.932   4.287   5.468 -0.3175  0.4379  0.3171
   62PHE    HD1 1019   5.859   4.618   5.353 -0.6128 -0.5330  0.4406
   62PHE    HD2 1020   6.033   4.381   5.663 -0.6763  0.3142  0.1716
   62PHE    HE1 1021   5.862   4.815   5.508 -0.2793  0.0532 -0.6072
   62PHE    HE2 1022   6.029   4.569   5.819 -0.5847  1.9841  0.1015
   62PHE     HZ 1023   5.960   4.798   5.735  0.3829 -0.3351 -0.2083
   63LEU      N 1024   6.251   4.250   5.424  0.1844 -0.6733 -1.1606
   63LEU     CA 1025   6.379   4.235   5.492  0.2830 -1.2459  1.1883
   63LEU      C 1026   6.485   4.270   5.391 -0.5414 -0.5883 -1.2175
   63LEU      O 1027   6.582   4.324   5.437 -0.8282  1.0003  0.3485
   63LEU     CB 1028   6.393   4.102   5.555  0.1459  0.6941 -0.2379
   63LEU     CG 1029   6.291   4.062   5.674 -0.1580  0.2557  0.3397
   63LEU    CD1 1030   6.288   3.909   5.693 -0.4475 -0.9028 -0.0825
   63LEU    CD2 1031   6.327   4.127   5.808  0.2624  0.3690 -0.6753
   63LEU      H 1032   6.196   4.167   5.409  1.4600 -1.7735 -0.2854
   63LEU     HA 1033   6.371   4.309   5.572 -1.3323 -0.4324  0.3890
   63LEU    HB2 1034   6.383   4.035   5.469  0.6971  0.4038 -0.0834
   63LEU    HB3 1035   6.494   4.101   5.593 -0.0103 -0.9878  0.3043
   63LEU     HG 1036   6.190   4.095   5.650 -0.1211 -0.3724 -0.8021
   63LEU   HD11 1037   6.258   3.865   5.598 -0.4245  0.8296 -0.9775
   63LEU   HD12 1038   6.390   3.880   5.719  0.1781  1.0078 -0.1244
   63LEU   HD13 1039   6.214   3.891   5.771  0.2941 -0.1054  0.8618
   63LEU   HD21 1040   6.432   4.114   5.835  0.1530  0.0675 -0.3906
   63LEU   HD22 1041   6.316   4.235   5.808 -0.4618  0.3032 -0.5211
   63LEU   HD23 1042   6.264   4.075   5.880  0.8931  0.2951 -0.1576
   64LEU      N 1043   6.473   4.245   5.261 -0.7418  0.1654  0.9547
   64LEU     CA 1044   6.574   4.290   5.163 -0.4452  0.1909 -0.8572
   64LEU      C 1045   6.606   4.443   5.171 -0.0560 -0.5867 -0.4979
   64LEU      O 1046   6.705   4.482   5.118 -0.8077  0.5208  0.3067
   64LEU     CB 1047   6.533   4.252   5.019 -0.5944  0.1098  0.1675
   64LEU     CG 1048   6.486   4.111   4.980  0.0239 -0.3199 -0.4098
   64LEU    CD1 1049   6.446   4.099   4.839  0.7373 -0.1127  1.6308
   64LEU    CD2 1050   6.612   4.022   5.003  0.5800 -0.9828 -0.3979
   64LEU      H 1051   6.383   4.216   5.225 -0.6326  1.0695 -0.1651
   64LEU     HA 1052   6.666   4.238   5.188 -0.4541  1.1114  1.5880
   64LEU    HB2 1053   6.451   4.313   4.980 -0.5482 -0.1992 -0.4345
   64LEU    HB3 1054   6.620   4.273   4.958 -0.3039  0.1590  0.5937
   64LEU     HG 1055   6.404   4.078   5.042 -0.0153  0.1079 -0.2290
   64LEU   HD11 1056   6.416   3.997   4.815  0.1331  0.2262  0.8351
   64LEU   HD12 1057   6.355   4.151   4.811 -0.1549 -2.0208  0.6394
   64LEU   HD13 1058   6.525   4.124   4.768 -0.8559 -1.2842 -0.8672
   64LEU   HD21 1059   6.649   4.029   5.105 -0.7548  0.1146  0.0815
   64LEU   HD22 1060   6.578   3.919   4.988 -0.6913 -0.4670 -1.3933
   64LEU   HD23 1061   6.690   4.057   4.936 -0.6183  1.0143 -0.9078
   65LEU      N 1062   6.519   4.528   5.224 -0.2683  0.3792 -0.2458
   65LEU     CA 1063   6.527   4.673   5.201 -0.3511  0.2077  0.1741
   65LEU      C 1064   6.589   4.741   5.316 -0.3608  0.2514  0.0738
   65LEU      O 1065   6.632   4.853   5.306  0.3297  0.3068  0.1256
   65LEU     CB 1066   6.389   4.734   5.174  0.2987  0.0443  0.3833
   65LEU     CG 1067   6.312   4.661   5.058 -0.5179  0.3846 -0.8369
   65LEU    CD1 1068   6.178   4.724   5.038  0.5625  0.0359 -0.4990
   65LEU    CD2 1069   6.398   4.672   4.933  0.3589 -0.9411 -0.8002
   65LEU      H 1070   6.439   4.488   5.272 -0.8786  0.1140 -1.4226
   65LEU     HA 1071   6.588   4.691   5.112  0.0621 -0.5866  0.2807
   65LEU    HB2 1072   6.331   4.722   5.266  0.1227  0.7320  0.3769
   65LEU    HB3 1073   6.408   4.839   5.150  0.5578 -0.0707  0.0738
   65LEU     HG 1074   6.301   4.555   5.079 -0.5631  0.6181  0.4651
   65LEU   HD11 1075   6.115   4.668   4.969 -0.1717  1.2135 -0.8512
   65LEU   HD12 1076   6.123   4.748   5.129 -1.8496 -0.9367 -1.5198
   65LEU   HD13 1077   6.191   4.825   4.998  1.3168 -0.5007 -1.7508
   65LEU   HD21 1078   6.333   4.658   4.847  0.0336 -0.2434 -0.6842
   65LEU   HD22 1079   6.441   4.772   4.930  1.2787 -1.1636  1.2659
   65LEU   HD23 1080   6.482   4.604   4.948  1.3178  0.3518  0.1247
   66LEU      N 1081   6.612   4.679   5.438 -0.1496  0.3155  1.3230
   66LEU     CA 1082   6.641   4.747   5.564  0.8413  0.5995 -0.0139
   66LEU      C 1083   6.794   4.772   5.584  1.2034 -0.1774  0.0961
   66LEU      O 1084   6.857   4.724   5.672 -0.2220  0.6372  0.0157
   66LEU     CB 1085   6.582   4.656   5.673  0.4353  0.2683  0.4014
   66LEU     CG 1086   6.425   4.651   5.680 -0.6806  1.2179  0.0975
   66LEU    CD1 1087   6.384   4.533   5.771 -0.8215  0.6900 -0.2591
   66LEU    CD2 1088   6.354   4.774   5.719 -0.1542 -0.3299 -0.9401
   66LEU      H 1089   6.613   4.578   5.434 -0.0430  0.3319  0.8472
   66LEU     HA 1090   6.587   4.842   5.567  0.8721  0.6127  0.1727
   66LEU    HB2 1091   6.615   4.553   5.668 -1.4080 -0.3650 -0.5081
   66LEU    HB3 1092   6.608   4.688   5.774  0.4678 -0.9739  0.8120
   66LEU     HG 1093   6.383   4.622   5.584 -0.4179 -0.2834  0.3722
   66LEU   HD11 1094   6.280   4.504   5.755 -0.8196 -0.3053  1.1990
   66LEU   HD12 1095   6.448   4.449   5.744 -0.2739  0.8139  0.5746
   66LEU   HD13 1096   6.392   4.550   5.878  0.2480  0.0500 -0.2067
   66LEU   HD21 1097   6.248   4.764   5.696 -0.4979 -0.3376  0.4446
   66LEU   HD22 1098   6.358   4.785   5.828 -0.1240 -1.7489 -0.7503
   66LEU   HD23 1099   6.386   4.871   5.681 -0.1157  0.2288  0.3954
   67ASP      N 1100   6.854   4.842   5.488  0.1587 -0.7179 -0.6737
   67ASP     CA 1101   6.998   4.866   5.482 -0.1868 -0.1445  0.9326
   67ASP      C 1102   7.038   4.966   5.588  0.6990 -0.6632  0.4529
   67ASP      O 1103   6.956   5.041   5.649 -0.4781  0.1198 -0.1144
   67ASP     CB 1104   7.042   4.905   5.341 -0.7346 -0.8312 -0.4237
   67ASP     CG 1105   7.002   4.807   5.232 -0.4429  0.1836  0.2300
   67ASP    OD1 1106   6.963   4.857   5.124  0.1427  0.2227  0.1571
   67ASP    OD2 1107   7.031   4.681   5.239  0.0629 -0.8033 -0.3009
   67ASP      H 1108   6.797   4.871   5.410 -0.7767 -0.6696 -0.0090
   67ASP     HA 1109   7.051   4.773   5.504  1.8710  0.8539  0.6594
   67ASP    HB2 1110   7.013   5.007   5.317  0.4612 -0.4247 -0.3130
   67ASP    HB3 1111   7.151   4.913   5.346 -0.8291  1.0318  1.1102
   68LYS      N 1112   7.167   4.986   5.607 -0.1731 -0.2060 -0.0088
   68LYS     CA 1113   7.234   5.092   5.686  1.2039 -0.2259  0.4238
   68LYS      C 1114   7.190   5.233   5.643 -0.9963  0.5735 -0.0824
   68LYS      O 1115   7.193   5.274   5.526 -0.9127  0.9499  0.3182
   68LYS     CB 1116   7.384   5.070   5.667 -0.0367 -0.5720 -0.6676
   68LYS     CG 1117   7.453   5.139   5.786 -0.0043 -0.3817 -0.0034
   68LYS     CD 1118   7.605   5.162   5.769 -0.9183  0.8980  0.2774
   68LYS     CE 1119   7.683   5.026   5.720  0.7006 -1.2665 -0.6892
   68LYS     NZ 1120   7.810   5.003   5.787 -1.4462  0.1295 -0.7310
   68LYS      H 1121   7.227   4.927   5.551 -0.5098 -0.2897 -0.2943
   68LYS     HA 1122   7.202   5.068   5.787  0.5950 -1.6818 -0.0579
   68LYS    HB2 1123   7.414   4.965   5.672  0.0303 -0.5342  1.1874
   68LYS    HB3 1124   7.419   5.119   5.577  1.0476  0.7968  0.4159
   68LYS    HG2 1125   7.413   5.239   5.801  0.3368 -0.2271 -0.0966
   68LYS    HG3 1126   7.430   5.082   5.875 -0.3622 -0.1366  0.0693
   68LYS    HD2 1127   7.629   5.244   5.701 -0.0099  0.7100  0.3505
   68LYS    HD3 1128   7.649   5.195   5.862  1.0621  1.4213 -0.7471
   68LYS    HE2 1129   7.612   4.947   5.746 -0.7262  0.2223  0.3824
   68LYS    HE3 1130   7.691   5.023   5.612  1.1429 -0.1292 -0.7183
   68LYS    HZ1 1131   7.884   5.058   5.745  0.7842 -0.0328  2.2725
   68LYS    HZ2 1132   7.812   5.028   5.885 -1.8034 -0.4648 -0.5643
   68LYS    HZ3 1133   7.842   4.907   5.781  1.4684  0.8924 -0.7066
   69GLY      N 1134   7.139   5.306   5.736 -0.0690 -0.2888  0.3393
   69GLY     CA 1135   7.090   5.443   5.706  0.7342 -0.3313 -0.4376
   69GLY      C 1136   6.959   5.453   5.632 -0.2935 -0.1120  0.5778
   69GLY      O 1137   6.890   5.555   5.641  0.0393 -0.3371 -0.1349
   69GLY      H 1138   7.142   5.273   5.831  0.7093 -0.9202  0.1227
   69GLY    HA2 1139   7.088   5.510   5.792  0.5128 -0.6222 -0.2111
   69GLY    HA3 1140   7.165   5.491   5.643  0.8516  0.0310 -0.0293
   70VAL      N 1141   6.911   5.346   5.570  0.8615 -0.0137 -0.6596
   70VAL     CA 1142   6.766   5.337   5.530 -1.3225  0.5902  0.0509
   70VAL      C 1143   6.681   5.329   5.652  0.9025 -0.1539  0.3202
   70VAL      O 1144   6.713   5.269   5.746 -0.6435  0.3772 -0.1154
   70VAL     CB 1145   6.738   5.207   5.443 -1.1302 -1.0534 -0.0697
   70VAL    CG1 1146   6.591   5.189   5.406 -0.9013 -0.7992 -1.7209
   70VAL    CG2 1147   6.834   5.211   5.321  0.3627  0.0385 -0.4320
   70VAL      H 1148   6.960   5.261   5.595  0.5488 -0.3506 -1.1567
   70VAL     HA 1149   6.746   5.428   5.473  1.1367  0.6389 -0.9655
   70VAL     HB 1150   6.771   5.126   5.508 -0.1325  0.1259  1.0021
   70VAL   HG11 1151   6.539   5.184   5.501 -0.4118  0.1649 -1.3695
   70VAL   HG12 1152   6.561   5.276   5.348  1.5838  1.1400 -0.4985
   70VAL   HG13 1153   6.582   5.093   5.355  0.4214 -1.4362 -0.8636
   70VAL   HG21 1154   6.812   5.293   5.252 -0.1411 -0.2609 -0.6345
   70VAL   HG22 1155   6.938   5.208   5.353  0.4055 -0.8434 -0.6190
   70VAL   HG23 1156   6.807   5.124   5.262 -1.7039  0.2313  0.0631
   71TYR      N 1157   6.564   5.393   5.640 -0.1377 -0.4622 -0.3764
   71TYR     CA 1158   6.454   5.404   5.744  0.2360  1.0949 -1.0527
   71TYR      C 1159   6.339   5.312   5.707 -0.7167 -0.4992 -0.1120
   71TYR      O 1160   6.294   5.323   5.589 -0.3410  0.1235 -0.7405
   71TYR     CB 1161   6.402   5.549   5.757 -0.9194  0.6136 -0.6014
   71TYR     CG 1162   6.480   5.651   5.833 -0.6015 -0.7984  1.2481
   71TYR    CD1 1163   6.619   5.658   5.821 -0.1083 -0.5764  0.6325
   71TYR    CD2 1164   6.416   5.748   5.914  0.4804  0.6034  0.3874
   71TYR    CE1 1165   6.691   5.753   5.897  0.0022 -0.7514  0.5951
   71TYR    CE2 1166   6.485   5.841   5.991 -0.4433  0.3633  0.7901
   71TYR     CZ 1167   6.626   5.841   5.987 -0.3152 -0.0928  0.3927
   71TYR     OH 1168   6.696   5.930   6.066 -0.1215 -0.1778 -0.6833
   71TYR      H 1169   6.544   5.442   5.554  0.5161 -0.4618 -0.5406
   71TYR     HA 1170   6.491   5.359   5.836 -0.3615  1.3257 -0.6892
   71TYR    HB2 1171   6.380   5.582   5.655 -0.5909 -0.3403 -1.0039
   71TYR    HB3 1172   6.305   5.544   5.807 -0.5022  1.1919  0.3078
   71TYR    HD1 1173   6.681   5.598   5.756  0.2928  0.5533 -0.0661
   71TYR    HD2 1174   6.308   5.742   5.918  0.4537  0.3789 -0.3277
   71TYR    HE1 1175   6.799   5.760   5.894 -0.0320 -0.3242 -0.5214
   71TYR    HE2 1176   6.430   5.909   6.054 -0.0594 -0.1355  1.7108
   71TYR     HH 1177   6.640   5.998   6.103  0.9689  0.1477  0.5094
   72GLY      N 1178   6.296   5.229   5.802  0.0863  0.0921 -0.1062
   72GLY     CA 1179   6.204   5.121   5.774  0.2864  1.3476 -0.2840
   72GLY      C 1180   6.083   5.112   5.868 -0.6001 -0.1239 -1.1564
   72GLY      O 1181   6.099   5.122   5.990  0.0811 -0.6712  1.3018
   72GLY      H 1182   6.341   5.236   5.892  0.7084  0.9194 -0.4580
   72GLY    HA2 1183   6.162   5.136   5.675 -1.0485 -0.8130 -0.1645
   72GLY    HA3 1184   6.262   5.029   5.779 -1.4499  0.0763 -1.1394
   73LEU      N 1185   5.970   5.073   5.819  1.0153  0.3757  0.0389
   73LEU     CA 1186   5.842   5.075   5.889  0.4984  0.4928 -0.0878
   73LEU      C 1187   5.753   4.951   5.851  0.5538  0.0414 -0.0383
   73LEU      O 1188   5.733   4.913   5.734 -0.5405 -0.2015  1.0218
   73LEU     CB 1189   5.774   5.211   5.858  0.2929 -0.4504 -1.1718
   73LEU     CG 1190   5.662   5.249   5.958 -0.3811 -0.4496 -0.6950
   73LEU    CD1 1191   5.679   5.397   6.000 -0.9570 -0.3301 -0.8867
   73LEU    CD2 1192   5.524   5.241   5.887 -0.0380 -0.7038 -1.3548
   73LEU      H 1193   5.965   5.035   5.725 -0.1063 -0.6798  0.4762
   73LEU     HA 1194   5.867   5.058   5.994 -0.7325 -1.0161  0.0288
   73LEU    HB2 1195   5.850   5.290   5.854 -0.4918  0.4176 -0.2386
   73LEU    HB3 1196   5.736   5.220   5.756 -0.9356  1.2753 -0.6601
   73LEU     HG 1197   5.660   5.186   6.046 -1.1085  1.3792  0.7378
   73LEU   HD11 1198   5.692   5.460   5.913 -0.2989  0.6571 -0.1249
   73LEU   HD12 1199   5.608   5.429   6.077  0.1571 -0.1241  0.1247
   73LEU   HD13 1200   5.777   5.409   6.047 -0.8986  1.1808 -1.2871
   73LEU   HD21 1201   5.497   5.136   5.879 -0.9162 -0.5710 -0.5308
   73LEU   HD22 1202   5.452   5.281   5.959  1.2479 -0.1515 -0.2989
   73LEU   HD23 1203   5.518   5.291   5.790  1.1255  0.0787 -1.0652
   74LEU      N 1204   5.700   4.883   5.950  0.9131 -0.2159 -0.0441
   74LEU     CA 1205   5.598   4.772   5.950  0.7499  0.6572  0.2440
   74LEU      C 1206   5.488   4.804   6.053  0.7621 -0.3193  0.7203
   74LEU      O 1207   5.509   4.823   6.175  0.5131  0.1410  0.1272
   74LEU     CB 1208   5.675   4.640   5.977  0.3394 -0.5359  0.4461
   74LEU     CG 1209   5.580   4.524   5.978 -0.1016  0.1601  0.1477
   74LEU    CD1 1210   5.474   4.500   5.865 -1.0677 -0.6440 -0.1958
   74LEU    CD2 1211   5.645   4.388   6.009  0.6443 -0.4236 -0.1928
   74LEU      H 1212   5.742   4.908   6.038 -1.0063 -0.5063  1.0582
   74LEU     HA 1213   5.560   4.758   5.848 -0.1075 -0.1383  0.6436
   74LEU    HB2 1214   5.753   4.635   5.902  1.1878  1.9432  0.9647
   74LEU    HB3 1215   5.726   4.647   6.073  0.7100  0.4281  0.2012
   74LEU     HG 1216   5.516   4.531   6.066 -0.5939  0.3946 -0.2154
   74LEU   HD11 1217   5.423   4.594   5.841 -0.2702 -0.0859  0.2169
   74LEU   HD12 1218   5.539   4.459   5.787  0.1432 -0.9857  0.9162
   74LEU   HD13 1219   5.388   4.443   5.900 -1.0759 -0.5049  0.0096
   74LEU   HD21 1220   5.570   4.310   6.012  0.1129  0.0789  0.0143
   74LEU   HD22 1221   5.703   4.364   5.920 -0.3076  0.2971 -1.0635
   74LEU   HD23 1222   5.708   4.387   6.098 -0.6240 -1.9515  0.7905
   75TYR      N 1223   5.366   4.813   5.998  0.1050  0.3180  0.0247
   75TYR     CA 1224   5.243   4.831   6.080 -0.0962  0.6259 -0.1110
   75TYR      C 1225   5.146   4.718   6.055  0.3935 -0.0952 -0.1221
   75TYR      O 1226   5.091   4.716   5.943  0.0859  0.0931 -0.3563
   75TYR     CB 1227   5.173   4.964   6.060 -1.6187 -0.1955  0.2284
   75TYR     CG 1228   5.046   4.983   6.134  0.7272 -0.7813  0.0425
   75TYR    CD1 1229   4.923   4.966   6.062 -0.5118 -0.1741 -0.0903
   75TYR    CD2 1230   5.035   5.017   6.268 -0.2213 -1.1308 -0.9752
   75TYR    CE1 1231   4.796   5.002   6.121 -1.3387  0.7743  0.2049
   75TYR    CE2 1232   4.914   5.054   6.327  0.4203  0.3687 -0.3377
   75TYR     CZ 1233   4.793   5.048   6.253  0.0299  0.3416  0.4054
   75TYR     OH 1234   4.671   5.071   6.293  0.3302  0.4156  0.5649
   75TYR      H 1235   5.361   4.809   5.897  0.3758 -0.4253  0.0323
   75TYR     HA 1236   5.276   4.827   6.184 -0.8993  0.2725  0.1537
   75TYR    HB2 1237   5.238   5.043   6.097 -0.4533 -1.1147  0.2551
   75TYR    HB3 1238   5.154   4.980   5.954  0.0197  0.3923 -0.0323
   75TYR    HD1 1239   4.918   4.919   5.965  0.6647  0.2755 -0.4055
   75TYR    HD2 1240   5.123   5.030   6.331 -0.7650 -0.4287 -0.3278
   75TYR    HE1 1241   4.712   4.984   6.057 -0.7229  0.0756 -0.4548
   75TYR    HE2 1242   4.909   5.076   6.433  0.3289 -0.7392 -0.0823
   75TYR     HH 1243   4.641   5.052   6.382 -1.2995  0.1275  0.0184
   76TYR      N 1244   5.115   4.633   6.152 -0.1474 -0.5448 -0.1300
   76TYR     CA 1245   5.016   4.527   6.150  0.7954 -0.2476  0.7918
   76TYR      C 1246   4.891   4.551   6.235 -0.4677 -0.8337  0.2535
   76TYR      O 1247   4.907   4.585   6.353  0.2358  0.0095 -0.1180
   76TYR     CB 1248   5.080   4.398   6.197 -0.2281  0.2248  0.3287
   76TYR     CG 1249   4.980   4.277   6.203  0.1031 -0.3090 -0.3703
   76TYR    CD1 1250   4.938   4.218   6.085  0.2006  0.2797 -0.6694
   76TYR    CD2 1251   4.928   4.242   6.327  0.3216 -0.4881 -0.2271
   76TYR    CE1 1252   4.839   4.113   6.104 -0.3221 -0.4552  0.3935
   76TYR    CE2 1253   4.828   4.150   6.338  0.8385  1.4480  0.2603
   76TYR     CZ 1254   4.780   4.078   6.221  0.1202  0.3252 -1.2505
   76TYR     OH 1255   4.679   3.990   6.236  0.3285  0.0628  0.5765
   76TYR      H 1256   5.166   4.651   6.237 -0.8743  1.1433  0.0183
   76TYR     HA 1257   4.979   4.509   6.049  0.2103 -0.2896  1.0094
   76TYR    HB2 1258   5.157   4.375   6.124 -0.1738  1.5176 -0.0765
   76TYR    HB3 1259   5.137   4.399   6.290  0.6850 -1.1855 -0.1570
   76TYR    HD1 1260   4.972   4.241   5.985 -1.1045  0.1953 -1.1694
   76TYR    HD2 1261   4.967   4.285   6.418 -0.9202 -1.3532  0.7880
   76TYR    HE1 1262   4.818   4.059   6.013  0.6339 -0.9509  0.4369
   76TYR    HE2 1263   4.783   4.135   6.434  0.3104  1.4239  0.0155
   76TYR     HH 1264   4.656   3.980   6.329  0.3441  0.4977  0.6343
   77ALA      N 1265   4.774   4.526   6.175  0.0136 -0.0438 -0.1562
   77ALA     CA 1266   4.646   4.541   6.237 -0.6057 -0.0271 -0.7135
   77ALA      C 1267   4.554   4.418   6.217  0.5029  0.6610 -0.1871
   77ALA      O 1268   4.538   4.371   6.106  0.3775  0.7034 -0.2554
   77ALA     CB 1269   4.581   4.666   6.199  0.9317 -1.1551  0.3993
   77ALA      H 1270   4.764   4.507   6.077 -1.8134  0.8624 -0.2270
   77ALA     HA 1271   4.657   4.553   6.345  0.2110 -1.1862 -0.6262
   77ALA    HB1 1272   4.645   4.748   6.231 -0.0787  0.2302 -0.8226
   77ALA    HB2 1273   4.552   4.674   6.094  0.5098  2.0394  0.5652
   77ALA    HB3 1274   4.496   4.688   6.263  0.2453 -0.6341 -0.6243
   78GLY      N 1275   4.490   4.367   6.326  0.6333 -0.3691  0.5158
   78GLY     CA 1276   4.394   4.259   6.296 -0.2185 -0.4090 -0.7398
   78GLY      C 1277   4.359   4.186   6.429 -0.4103  0.0029 -0.6573
   78GLY      O 1278   4.350   4.247   6.536  0.0887  0.6260  0.1107
   78GLY      H 1279   4.465   4.422   6.407 -1.3883 -0.3611 -0.0139
   78GLY    HA2 1280   4.305   4.303   6.251 -0.0367  0.6374 -0.1486
   78GLY    HA3 1281   4.434   4.187   6.225  1.0231 -0.9056  0.3591
   79HIS      N 1282   4.342   4.056   6.423  0.1873  0.1056 -0.5857
   79HIS     CA 1283   4.358   3.969   6.546 -0.1500  0.0363 -0.2137
   79HIS      C 1284   4.498   3.954   6.587  0.4352  0.6145 -0.4121
   79HIS      O 1285   4.592   3.962   6.508  0.4088  0.0092  0.0002
   79HIS     CB 1286   4.289   3.835   6.525  1.9745  0.4649  0.1533
   79HIS     CG 1287   4.136   3.836   6.527 -0.1172 -0.9457  0.8600
   79HIS    ND1 1288   4.062   3.905   6.617  0.7741  0.5496  0.1524
   79HIS    CD2 1289   4.055   3.796   6.424  0.7414 -0.3995  0.2512
   79HIS    CE1 1290   3.932   3.910   6.570  0.1155 -0.4688  0.4409
   79HIS    NE2 1291   3.926   3.838   6.453  0.0326  0.0188 -0.3875
   79HIS      H 1292   4.373   4.014   6.337  0.0977 -0.6103 -0.2845
   79HIS     HA 1293   4.304   4.025   6.622  0.2784  0.4329 -0.1960
   79HIS    HB2 1294   4.330   3.776   6.443  0.2219 -0.3893 -0.2006
   79HIS    HB3 1295   4.306   3.763   6.606 -0.4973 -0.0572  0.3786
   79HIS    HD2 1296   4.088   3.744   6.335  1.6323  0.6811 -0.0929
   79HIS    HE1 1297   3.852   3.962   6.622  1.1538  0.7215  0.9702
   79HIS    HE2 1298   3.839   3.826   6.404 -0.5012 -0.6722  0.6570
   80GLY      N 1299   4.519   3.930   6.716  0.4953 -0.0922  0.1406
   80GLY     CA 1300   4.648   3.886   6.776 -0.6704 -0.4259  0.4060
   80GLY      C 1301   4.643   3.752   6.849 -0.0684 -0.0412 -0.0864
   80GLY      O 1302   4.542   3.720   6.917  0.0240  0.4870 -0.0708
   80GLY      H 1303   4.442   3.947   6.779  0.3691  0.4092 -0.1394
   80GLY    HA2 1304   4.723   3.871   6.698 -0.0552  0.2808  0.8421
   80GLY    HA3 1305   4.696   3.959   6.840 -0.1085 -0.2517 -0.1906
   81TYR      N 1306   4.749   3.671   6.848 -0.0102  0.4377  0.4571
   81TYR     CA 1307   4.763   3.541   6.919 -0.2553  0.0621  0.2779
   81TYR      C 1308   4.896   3.547   6.993  0.4667  0.4401 -0.1202
   81TYR      O 1309   4.979   3.626   6.957  0.0544  0.3853  0.1448
   81TYR     CB 1310   4.750   3.434   6.811 -0.0680  0.2659 -0.0204
   81TYR     CG 1311   4.782   3.293   6.868  1.0670 -0.1710  0.2609
   81TYR    CD1 1312   4.888   3.212   6.818  0.5563  0.5286 -0.8948
   81TYR    CD2 1313   4.707   3.250   6.986 -0.8067 -0.7779 -0.3416
   81TYR    CE1 1314   4.915   3.084   6.885  0.2819 -1.2483  0.5340
   81TYR    CE2 1315   4.739   3.130   7.048  0.5135 -0.0857 -0.4432
   81TYR     CZ 1316   4.852   3.059   7.010  1.0234  0.1765  0.3686
   81TYR     OH 1317   4.866   2.926   7.054  0.1897  0.2300 -0.0127
   81TYR      H 1318   4.835   3.706   6.809 -0.3459  0.3807 -0.3658
   81TYR     HA 1319   4.677   3.519   6.983  0.0234 -0.3819  0.5115
   81TYR    HB2 1320   4.651   3.444   6.767 -0.0688 -0.9499 -0.3554
   81TYR    HB3 1321   4.827   3.459   6.738  0.2781  0.7895  0.4979
   81TYR    HD1 1322   4.941   3.235   6.727 -0.6218 -0.2824 -1.8545
   81TYR    HD2 1323   4.626   3.313   7.019 -0.0751  0.2480 -0.4209
   81TYR    HE1 1324   4.987   3.013   6.847 -0.8323 -1.6156 -1.1175
   81TYR    HE2 1325   4.670   3.099   7.125  0.1523 -0.2978 -0.8392
   81TYR     HH 1326   4.827   2.913   7.140 -0.1690 -0.2109 -0.2308
   82GLU      N 1327   4.916   3.456   7.088  0.5432 -0.6365  0.1099
   82GLU     CA 1328   5.024   3.452   7.191  0.4004  0.0645  0.4189
   82GLU      C 1329   5.049   3.312   7.246  1.3337  0.0136  0.1470
   82GLU      O 1330   4.953   3.247   7.293 -0.3071 -0.4405 -0.5388
   82GLU     CB 1331   5.007   3.553   7.304  0.4394  0.4098  0.0326
   82GLU     CG 1332   5.009   3.699   7.255 -0.2898  1.4241  0.3942
   82GLU     CD 1333   5.061   3.799   7.353  0.3073 -0.5260 -0.3414
   82GLU    OE1 1334   5.022   3.794   7.475  0.4052 -0.2681  0.2126
   82GLU    OE2 1335   5.145   3.880   7.315 -0.0094 -0.6444  0.1189
   82GLU      H 1336   4.838   3.394   7.108  0.1839 -0.1987  0.0943
   82GLU     HA 1337   5.117   3.478   7.141  0.1509  0.5659  0.1998
   82GLU    HB2 1338   4.911   3.529   7.350  0.6195  0.3790  0.4019
   82GLU    HB3 1339   5.086   3.535   7.377  0.3655 -0.5650 -0.0973
   82GLU    HG2 1340   5.072   3.697   7.167 -1.0519 -0.3554 -0.1999
   82GLU    HG3 1341   4.906   3.724   7.226 -1.5239 -0.8114  2.1851
   83ASN      N 1342   5.173   3.264   7.236  0.3213  0.6912  0.4295
   83ASN     CA 1343   5.217   3.136   7.295  0.3976  1.8613  0.0478
   83ASN      C 1344   5.361   3.132   7.343 -0.2563 -0.6129 -0.2674
   83ASN      O 1345   5.442   3.185   7.271 -0.0030 -0.3754 -0.4344
   83ASN     CB 1346   5.203   3.030   7.177 -0.1140 -1.6862 -0.4869
   83ASN     CG 1347   5.183   2.887   7.227  0.2955  0.2967 -0.6132
   83ASN    OD1 1348   5.171   2.860   7.349  0.2728 -0.3978  0.6162
   83ASN    ND2 1349   5.183   2.788   7.139 -0.1422 -0.1233 -0.3435
   83ASN      H 1350   5.250   3.325   7.213  0.6582 -0.1338 -0.8479
   83ASN     HA 1351   5.152   3.103   7.376  0.3532 -0.8358 -0.8951
   83ASN    HB2 1352   5.104   3.053   7.136 -0.0250  0.1272  0.1322
   83ASN    HB3 1353   5.283   3.038   7.104  0.2814 -0.5095  0.0253
   83ASN   HD21 1354   5.153   2.697   7.173 -0.9089  0.5170  0.8387
   83ASN   HD22 1355   5.202   2.810   7.042 -0.2474 -0.6131 -0.4822
   84PHE      N 1356   5.379   3.056   7.444  0.3347 -0.3604 -0.5717
   84PHE     CA 1357   5.513   3.041   7.509  0.3930  0.1081 -0.2938
   84PHE      C 1358   5.579   3.179   7.533  0.3281 -0.2002  1.5737
   84PHE      O 1359   5.700   3.187   7.531  0.4558  0.3755  0.5516
   84PHE     CB 1360   5.588   2.927   7.433  0.4157  0.1490 -0.6483
   84PHE     CG 1361   5.616   2.936   7.287 -0.1416 -0.6840 -0.5822
   84PHE    CD1 1362   5.545   2.863   7.190 -0.9595  0.1346 -0.9618
   84PHE    CD2 1363   5.728   3.012   7.249 -0.3924 -0.7650  1.6158
   84PHE    CE1 1364   5.577   2.879   7.057  0.3621  0.3040  0.1977
   84PHE    CE2 1365   5.765   3.021   7.107  0.7514 -0.0398 -0.4431
   84PHE     CZ 1366   5.689   2.953   7.013 -0.7230 -0.2018  0.4375
   84PHE      H 1367   5.301   3.009   7.488  0.0909 -0.2302 -0.8653
   84PHE     HA 1368   5.490   3.007   7.610 -0.7908 -0.7759 -0.8086
   84PHE    HB2 1369   5.684   2.939   7.482  0.5571  0.6278 -1.0268
   84PHE    HB3 1370   5.542   2.833   7.463  0.5488  0.4155  0.4807
   84PHE    HD1 1371   5.459   2.801   7.216 -0.7594  0.2085 -0.0545
   84PHE    HD2 1372   5.795   3.056   7.321  0.8452  0.3690 -0.0724
   84PHE    HE1 1373   5.509   2.826   6.991  0.2573  0.3681  0.2543
   84PHE    HE2 1374   5.851   3.078   7.073  0.7664  0.1632 -0.0737
   84PHE     HZ 1375   5.710   2.958   6.908 -0.9994  0.4219  0.4020
   85GLY      N 1376   5.515   3.292   7.565  1.1398  0.7411 -0.4675
   85GLY     CA 1377   5.561   3.432   7.587  0.2161  0.0299  1.1326
   85GLY      C 1378   5.596   3.508   7.458  0.2070 -0.2877  0.1431
   85GLY      O 1379   5.640   3.625   7.471  0.4626  0.0877 -0.2530
   85GLY      H 1380   5.417   3.280   7.583  1.1272 -0.7134 -1.2427
   85GLY    HA2 1381   5.483   3.484   7.643 -0.8747 -0.8826  0.5413
   85GLY    HA3 1382   5.653   3.445   7.643  1.0435  0.1516 -0.1551
   86ASN      N 1383   5.571   3.449   7.338 -0.1158  0.3179  0.0424
   86ASN     CA 1384   5.582   3.513   7.209 -1.6668  0.6417  0.2635
   86ASN      C 1385   5.454   3.568   7.159  1.1489  0.1822 -0.2352
   86ASN      O 1386   5.344   3.513   7.188 -0.6959  0.1064 -0.0140
   86ASN     CB 1387   5.652   3.425   7.105  0.5601  0.3538  0.2318
   86ASN     CG 1388   5.801   3.394   7.124  0.0152  0.3351  0.6193
   86ASN    OD1 1389   5.854   3.412   7.233 -0.4153  0.0483 -0.3839
   86ASN    ND2 1390   5.874   3.361   7.018 -0.2309 -0.3052 -0.6847
   86ASN      H 1391   5.528   3.359   7.328  0.6831 -0.0391 -0.3284
   86ASN     HA 1392   5.653   3.595   7.225  0.2146 -0.7011 -0.4845
   86ASN    HB2 1393   5.595   3.334   7.088  1.1208  0.0953 -0.3781
   86ASN    HB3 1394   5.654   3.485   7.013  1.3341 -0.7637 -0.5302
   86ASN   HD21 1395   5.973   3.359   7.039 -0.1045 -0.0319 -1.2253
   86ASN   HD22 1396   5.835   3.344   6.927 -0.1389  0.2757 -0.8385
   87SER      N 1397   5.455   3.680   7.085 -0.1151  0.1184 -0.1406
   87SER     CA 1398   5.346   3.728   7.006  0.4635 -0.1362  0.1987
   87SER      C 1399   5.338   3.682   6.858 -0.3009  0.0167 -0.3251
   87SER      O 1400   5.443   3.653   6.802  0.2552 -0.1526  0.5877
   87SER     CB 1401   5.331   3.878   7.023  0.5493 -1.0295 -1.5308
   87SER     OG 1402   5.365   3.927   7.154 -0.0384  0.0799  0.3644
   87SER      H 1403   5.545   3.706   7.046  0.1862 -0.8222 -0.1230
   87SER     HA 1404   5.253   3.690   7.049 -0.3554  1.4057 -0.0475
   87SER    HB2 1405   5.383   3.938   6.948  1.1681 -0.0187 -0.3583
   87SER    HB3 1406   5.226   3.909   7.023  0.2895 -1.6903  0.3206
   87SER     HG 1407   5.291   3.905   7.210 -0.1388  0.8571  0.5667
   88PHE      N 1408   5.216   3.673   6.808 -0.5470 -0.0703 -0.1400
   88PHE     CA 1409   5.178   3.629   6.673  0.1706  0.0144  0.4771
   88PHE      C 1410   5.086   3.727   6.600  0.0232  0.5238  0.9900
   88PHE      O 1411   4.986   3.779   6.655 -0.2040  0.4054 -0.0961
   88PHE     CB 1412   5.123   3.484   6.672 -0.3561  0.0874 -0.0277
   88PHE     CG 1413   5.225   3.377   6.712  0.3053 -0.6500 -0.3430
   88PHE    CD1 1414   5.251   3.358   6.854 -0.0465  0.2095  0.8965
   88PHE    CD2 1415   5.314   3.327   6.615 -0.4587  0.1539 -0.6172
   88PHE    CE1 1416   5.343   3.261   6.893 -0.2937  0.4781 -0.2165
   88PHE    CE2 1417   5.405   3.228   6.657  0.2133 -0.3763 -0.6814
   88PHE     CZ 1418   5.420   3.199   6.794 -0.3399  0.3344  0.6492
   88PHE      H 1419   5.141   3.707   6.867 -0.7849  0.4662 -0.7201
   88PHE     HA 1420   5.271   3.635   6.617 -0.2461 -0.3123 -0.2828
   88PHE    HB2 1421   5.035   3.486   6.737 -0.7195 -1.1672 -0.4053
   88PHE    HB3 1422   5.084   3.459   6.573 -0.5202 -1.0398  0.2908
   88PHE    HD1 1423   5.197   3.415   6.928 -0.6590  0.8221  0.0129
   88PHE    HD2 1424   5.314   3.364   6.513 -0.0775 -0.1944 -0.7518
   88PHE    HE1 1425   5.368   3.249   6.997 -0.3623 -1.2044 -0.3312
   88PHE    HE2 1426   5.475   3.174   6.595  0.5154 -0.0857 -0.5933
   88PHE     HZ 1427   5.505   3.140   6.828 -0.1498  0.3209  0.1606
   89MET      N 1428   5.124   3.750   6.475 -0.4153  0.4046 -0.4273
   89MET     CA 1429   5.046   3.814   6.373 -0.2980 -0.1232  0.6059
   89MET      C 1430   4.966   3.713   6.295 -0.4614  1.4954 -0.0262
   89MET      O 1431   5.031   3.613   6.259  0.2930 -0.4906  0.0289
   89MET     CB 1432   5.146   3.889   6.279 -0.0870  0.7281  0.2140
   89MET     CG 1433   5.233   3.995   6.352 -0.1993  0.0436 -0.3190
   89MET     SD 1434   5.399   4.033   6.280 -0.0579 -0.0865  0.7578
   89MET     CE 1435   5.373   4.091   6.107 -0.6555  0.0479 -1.0641
   89MET      H 1436   5.211   3.711   6.443 -0.6317 -0.9895  0.4742
   89MET     HA 1437   4.982   3.897   6.401 -0.0570  0.2751  0.0225
   89MET    HB2 1438   5.215   3.824   6.225  0.3686  1.0751  0.3680
   89MET    HB3 1439   5.077   3.937   6.209 -0.2474  0.1909 -0.0097
   89MET    HG2 1440   5.180   4.090   6.342 -0.2216 -0.0157 -0.8280
   89MET    HG3 1441   5.245   3.956   6.453  0.4644  0.6236 -0.1573
   89MET    HE1 1442   5.290   4.041   6.057 -0.6225 -1.2036  0.0307
   89MET    HE2 1443   5.357   4.197   6.129 -0.5372 -0.1865  0.3499
   89MET    HE3 1444   5.466   4.064   6.057 -0.1866 -1.3403  0.3947
   90VAL      N 1445   4.831   3.715   6.287 -1.0533 -0.7418  1.0432
   90VAL     CA 1446   4.742   3.605   6.253  0.0876  1.2962 -0.4830
   90VAL      C 1447   4.696   3.629   6.108 -0.2600  0.1181  0.5152
   90VAL      O 1448   4.617   3.719   6.089 -0.1999 -0.4377  0.1161
   90VAL     CB 1449   4.628   3.581   6.362 -0.3502 -0.2301  0.6715
   90VAL    CG1 1450   4.562   3.441   6.364 -0.9683 -0.5412  0.5569
   90VAL    CG2 1451   4.663   3.608   6.508  1.0450  0.6340 -0.3513
   90VAL      H 1452   4.794   3.800   6.326 -0.4441  0.0737 -0.0542
   90VAL     HA 1453   4.797   3.512   6.270 -1.7114  0.3535  0.9221
   90VAL     HB 1454   4.546   3.649   6.341 -1.0096 -1.1931 -0.0588
   90VAL   HG11 1455   4.612   3.375   6.434  0.1465 -0.7733 -0.3840
   90VAL   HG12 1456   4.461   3.470   6.392 -0.1435  1.5304  1.8593
   90VAL   HG13 1457   4.554   3.394   6.266  0.2795  0.1367  0.0771
   90VAL   HG21 1458   4.706   3.706   6.527  0.5978  0.9146 -0.7469
   90VAL   HG22 1459   4.579   3.581   6.572  1.8217 -1.6469 -0.0842
   90VAL   HG23 1460   4.748   3.542   6.530  0.7037 -0.0172 -0.8908
   91PRO      N 1461   4.731   3.544   6.012  0.0753  0.2728 -0.1044
   91PRO     CA 1462   4.671   3.557   5.878 -0.3638  1.2351  0.5751
   91PRO      C 1463   4.522   3.527   5.875  0.1749  0.8235 -0.5915
   91PRO      O 1464   4.479   3.450   5.961 -0.9560 -0.2540 -0.0935
   91PRO     CB 1465   4.742   3.444   5.797  0.0773 -0.7288  0.9904
   91PRO     CG 1466   4.818   3.364   5.901 -0.5217  0.8841  1.3708
   91PRO     CD 1467   4.816   3.433   6.033  0.2249  0.5873 -1.6267
   91PRO     HA 1468   4.701   3.655   5.841  0.8919  0.3400 -1.0306
   91PRO    HB2 1469   4.671   3.379   5.746 -0.0430  0.7370 -0.9826
   91PRO    HB3 1470   4.815   3.483   5.726 -1.4220  0.9470  0.1994
   91PRO    HG2 1471   4.764   3.270   5.912  0.2843  0.4350  1.7432
   91PRO    HG3 1472   4.919   3.335   5.869 -1.0562  0.6670 -0.2802
   91PRO    HD2 1473   4.913   3.474   6.059  0.6949 -1.3700  0.2034
   91PRO    HD3 1474   4.780   3.362   6.107  1.2124  0.4289 -1.2681
   92VAL      N 1475   4.442   3.573   5.780 -0.2966 -0.5054  0.1628
   92VAL     CA 1476   4.301   3.537   5.770  0.2725 -0.0986 -1.0132
   92VAL      C 1477   4.258   3.392   5.757  0.5753  0.6479 -0.1620
   92VAL      O 1478   4.139   3.359   5.778 -0.3733  0.0120 -0.6367
   92VAL     CB 1479   4.224   3.619   5.665  0.7331 -0.9761 -0.3534
   92VAL    CG1 1480   4.242   3.769   5.681  0.6968  0.7166  0.3665
   92VAL    CG2 1481   4.249   3.578   5.526  0.7270  0.8628  1.9513
   92VAL      H 1482   4.489   3.639   5.720 -0.7228 -0.7272 -0.4265
   92VAL     HA 1483   4.259   3.570   5.864 -0.9060 -1.3454 -1.0504
   92VAL     HB 1484   4.116   3.605   5.669  0.6568 -0.8918 -1.5265
   92VAL   HG11 1485   4.178   3.817   5.607 -0.6443 -0.6066  0.5511
   92VAL   HG12 1486   4.209   3.796   5.781  0.6940 -0.3359  0.6738
   92VAL   HG13 1487   4.345   3.803   5.668  1.6147 -1.8323 -0.1854
   92VAL   HG21 1488   4.188   3.633   5.456 -1.1207 -1.9249  1.0072
   92VAL   HG22 1489   4.356   3.575   5.505  0.5160  0.7448  0.7939
   92VAL   HG23 1490   4.217   3.474   5.517  0.6862  0.9781 -0.2768
   93ASP      N 1491   4.352   3.298   5.717  0.6339 -0.4133 -0.5927
   93ASP     CA 1492   4.324   3.156   5.716  0.4533  0.2755  0.2523
   93ASP      C 1493   4.357   3.070   5.841  0.2144  0.4129  0.2017
   93ASP      O 1494   4.321   2.954   5.836  0.6950 -0.3111 -0.2834
   93ASP     CB 1495   4.369   3.094   5.583 -0.2479  0.5625  0.2487
   93ASP     CG 1496   4.522   3.111   5.544  0.7367 -0.0931 -0.1324
   93ASP    OD1 1497   4.586   3.183   5.615 -0.5660 -0.6194  0.2986
   93ASP    OD2 1498   4.580   3.041   5.460  0.3668  0.6839 -0.0915
   93ASP      H 1499   4.443   3.339   5.703  0.2606  0.5382 -0.4536
   93ASP     HA 1500   4.218   3.137   5.696  0.4502  0.5180  0.0211
   93ASP    HB2 1501   4.340   2.989   5.581  1.4964  0.0017 -1.0073
   93ASP    HB3 1502   4.312   3.128   5.496 -0.2390 -0.3443 -0.1355
   94ALA      N 1503   4.417   3.131   5.940  0.2448 -0.4953  0.7319
   94ALA     CA 1504   4.471   3.055   6.047 -0.8945  0.1417  0.5549
   94ALA      C 1505   4.367   2.985   6.135 -0.7303 -0.4454 -0.1796
   94ALA      O 1506   4.252   3.032   6.142 -0.1023  0.4042 -0.5020
   94ALA     CB 1507   4.552   3.150   6.127  0.2056 -1.4464 -0.5939
   94ALA      H 1508   4.449   3.227   5.940 -0.3494 -0.1000 -2.1583
   94ALA     HA 1509   4.547   2.985   6.013  0.1252  1.8242 -1.0123
   94ALA    HB1 1510   4.629   3.101   6.187  0.2383 -0.1823  0.4914
   94ALA    HB2 1511   4.610   3.224   6.072  1.4016 -1.1559  0.9277
   94ALA    HB3 1512   4.482   3.195   6.197  1.2538 -0.5672 -0.0451
   95PRO      N 1513   4.402   2.868   6.200  0.3393  0.0181  0.0563
   95PRO     CA 1514   4.299   2.774   6.258 -0.6043  0.5592 -0.3525
   95PRO      C 1515   4.227   2.823   6.380 -0.2272 -0.5836  0.1729
   95PRO      O 1516   4.276   2.906   6.455  0.2101 -0.0084 -0.2598
   95PRO     CB 1517   4.386   2.653   6.300 -0.2786 -0.2542 -0.3808
   95PRO     CG 1518   4.528   2.708   6.317 -0.3651  0.3604 -1.0301
   95PRO     CD 1519   4.536   2.817   6.219  0.2558 -1.0857 -0.0028
   95PRO     HA 1520   4.229   2.740   6.181 -0.5641  0.8415 -0.5202
   95PRO    HB2 1521   4.353   2.606   6.393  0.1384 -0.4286 -0.3188
   95PRO    HB3 1522   4.390   2.581   6.219 -0.9377  0.6508 -1.2678
   95PRO    HG2 1523   4.539   2.758   6.413 -1.1509  0.0571 -0.7672
   95PRO    HG3 1524   4.615   2.645   6.296 -0.0436  0.1100  0.7487
   95PRO    HD2 1525   4.565   2.776   6.122  1.1548  0.3293 -0.3894
   95PRO    HD3 1526   4.606   2.898   6.241 -1.0049  0.1278 -0.2114
   96ASN      N 1527   4.115   2.761   6.406  0.9950 -0.1556  0.2089
   96ASN     CA 1528   4.058   2.747   6.543  0.2593 -0.7886 -0.2245
   96ASN      C 1529   4.085   2.608   6.607 -0.3344  0.3307 -0.1528
   96ASN      O 1530   4.051   2.507   6.541  0.4634 -0.3146  0.1153
   96ASN     CB 1531   3.909   2.788   6.541 -0.4083  0.0897 -0.6138
   96ASN     CG 1532   3.852   2.782   6.684 -0.5333 -0.4634  0.0593
   96ASN    OD1 1533   3.922   2.823   6.778  0.5277  0.0276  0.7007
   96ASN    ND2 1534   3.728   2.741   6.699  0.9117 -0.7500 -0.2516
   96ASN      H 1535   4.084   2.702   6.330 -0.8790  0.5313  0.3176
   96ASN     HA 1536   4.111   2.820   6.605  0.1876 -0.3659 -0.6526
   96ASN    HB2 1537   3.896   2.889   6.502  0.0574  0.2226 -0.4403
   96ASN    HB3 1538   3.853   2.719   6.478  0.3671 -1.0317 -0.1423
   96ASN   HD21 1539   3.686   2.764   6.788 -0.2357  0.7441 -1.0986
   96ASN   HD22 1540   3.664   2.732   6.622  0.1150 -0.1555  0.3030
   97PRO      N 1541   4.148   2.594   6.728 -0.5662 -1.0325  0.2024
   97PRO     CA 1542   4.234   2.691   6.795  0.9069 -0.0331 -0.7478
   97PRO      C 1543   4.365   2.742   6.730 -0.4653  0.2112 -0.7065
   97PRO      O 1544   4.428   2.666   6.648  0.6252 -0.7465 -0.3040
   97PRO     CB 1545   4.270   2.633   6.937  0.3448  0.0299 -1.2073
   97PRO     CG 1546   4.250   2.486   6.905 -0.5923  0.2765 -0.2655
   97PRO     CD 1547   4.153   2.464   6.785  0.0117 -0.5210 -0.2944
   97PRO     HA 1548   4.173   2.781   6.805  0.0241 -0.6190 -0.7206
   97PRO    HB2 1549   4.369   2.654   6.976 -0.6078  0.9576  1.0282
   97PRO    HB3 1550   4.197   2.673   7.007  0.4425 -0.8805 -0.5411
   97PRO    HG2 1551   4.349   2.449   6.879 -0.2516  0.3171  0.8659
   97PRO    HG3 1552   4.213   2.439   6.996  0.1857 -0.8600 -0.5007
   97PRO    HD2 1553   4.200   2.394   6.717 -0.2011 -1.4891  0.5089
   97PRO    HD3 1554   4.056   2.426   6.814 -0.6782  0.2882 -1.3835
   98TYR      N 1555   4.404   2.856   6.771 -0.1744 -1.0176  0.0814
   98TYR     CA 1556   4.527   2.914   6.709 -0.2608  0.3063 -0.6986
   98TYR      C 1557   4.640   2.814   6.729 -0.7251  0.0364  0.2409
   98TYR      O 1558   4.657   2.757   6.836 -0.1202  0.4256 -0.5471
   98TYR     CB 1559   4.553   3.048   6.781 -0.1294  0.4899  0.3607
   98TYR     CG 1560   4.464   3.160   6.740  0.6428  0.0887  0.0608
   98TYR    CD1 1561   4.440   3.187   6.605 -0.1941  0.2827  1.1768
   98TYR    CD2 1562   4.391   3.232   6.841 -0.4897  0.1253  0.6438
   98TYR    CE1 1563   4.348   3.287   6.564 -0.5255  0.4219  1.2584
   98TYR    CE2 1564   4.293   3.328   6.799  0.8078  0.7089 -0.3319
   98TYR     CZ 1565   4.276   3.354   6.659 -0.2794  0.4074 -1.4431
   98TYR     OH 1566   4.191   3.450   6.620  0.3483 -0.2508  0.5908
   98TYR      H 1567   4.355   2.917   6.835  1.2489  0.4822 -0.1031
   98TYR     HA 1568   4.500   2.927   6.605 -0.8101  1.6390 -0.4301
   98TYR    HB2 1569   4.553   3.049   6.890  0.2589  1.1154  0.3686
   98TYR    HB3 1570   4.653   3.074   6.745 -0.2731 -0.5839 -0.9627
   98TYR    HD1 1571   4.482   3.118   6.533 -0.7833  1.0412  0.0511
   98TYR    HD2 1572   4.401   3.197   6.943  0.9293 -1.1062  0.1489
   98TYR    HE1 1573   4.328   3.303   6.459 -0.4903  0.6798  1.2879
   98TYR    HE2 1574   4.241   3.385   6.874  0.1214  0.0356 -0.2741
   98TYR     HH 1575   4.156   3.517   6.679 -0.7455  0.1542 -0.4461
   99ARG      N 1576   4.728   2.817   6.629 -0.5519 -0.1656 -0.2207
   99ARG     CA 1577   4.847   2.737   6.619  0.3601  0.5951  0.2546
   99ARG      C 1578   4.957   2.823   6.574  0.1932  0.3440  1.2185
   99ARG      O 1579   4.948   2.874   6.459  0.2183 -0.2862 -0.3946
   99ARG     CB 1580   4.815   2.621   6.525 -0.7991 -0.5459 -0.7585
   99ARG     CG 1581   4.903   2.501   6.550  0.4378  0.2124 -0.1135
   99ARG     CD 1582   4.860   2.376   6.478 -0.1688 -0.2404  0.4309
   99ARG     NE 1583   4.866   2.391   6.328 -1.0589 -1.1732  0.7323
   99ARG     CZ 1584   4.952   2.336   6.241  0.2805  0.2252 -0.7489
   99ARG    NH1 1585   5.050   2.260   6.280 -0.2900 -0.2349 -1.1422
   99ARG    NH2 1586   4.933   2.341   6.114  0.4421 -0.3893  0.2296
   99ARG      H 1587   4.721   2.895   6.566 -0.0626  0.6150  0.6467
   99ARG     HA 1588   4.869   2.699   6.719  0.2449  0.3216  0.1765
   99ARG    HB2 1589   4.709   2.595   6.525 -1.0389  0.3464  0.1297
   99ARG    HB3 1590   4.848   2.656   6.427  0.4030  1.1766  0.1671
   99ARG    HG2 1591   5.011   2.514   6.542  0.4008  0.0314 -1.2165
   99ARG    HG3 1592   4.892   2.483   6.657 -0.6121 -0.0643 -0.2455
   99ARG    HD2 1593   4.932   2.297   6.499  0.1809 -0.5319 -1.5166
   99ARG    HD3 1594   4.760   2.345   6.508 -0.1452 -0.3427  0.4043
   99ARG     HE 1595   4.780   2.424   6.287 -0.1982 -0.4248 -0.5922
   99ARG   HH11 1596   5.128   2.243   6.218 -0.0518 -0.7323 -0.7281
   99ARG   HH12 1597   5.064   2.263   6.380 -0.7577  1.2442 -1.0790
   99ARG   HH21 1598   4.984   2.287   6.046 -0.3313 -0.5085 -0.2813
   99ARG   HH22 1599   4.868   2.410   6.078  0.8129 -0.5748 -0.8610
  100SER      N 1600   5.066   2.824   6.642 -0.4087 -0.0053 -0.2525
  100SER     CA 1601   5.185   2.908   6.616  0.3955 -0.3356 -0.7444
  100SER      C 1602   5.250   2.870   6.484  0.0631  0.5418  0.6574
  100SER      O 1603   5.283   2.956   6.406 -0.0255 -0.2577  0.2716
  100SER     CB 1604   5.295   2.877   6.724 -0.3646  0.7344  1.0144
  100SER     OG 1605   5.263   2.911   6.854  0.0858 -0.7419  0.1356
  100SER      H 1606   5.066   2.772   6.729 -1.0031  0.7033  0.1883
  100SER     HA 1607   5.158   3.013   6.610 -0.4315 -0.5252 -0.6533
  100SER    HB2 1608   5.329   2.773   6.724  1.0596  1.1140 -0.3539
  100SER    HB3 1609   5.382   2.934   6.692 -0.8024  1.2018  0.6324
  100SER     HG 1610   5.268   3.007   6.859  0.5038 -0.7951  1.3383
  101GLU      N 1611   5.251   2.739   6.444 -0.0624 -0.2850 -0.4217
  101GLU     CA 1612   5.301   2.691   6.314  0.0286 -0.1062  0.5363
  101GLU      C 1613   5.234   2.771   6.198 -0.1327 -0.1487  0.3448
  101GLU      O 1614   5.307   2.790   6.099 -0.3459  0.6367  0.2257
  101GLU     CB 1615   5.263   2.546   6.304 -0.4346  0.8736 -0.2332
  101GLU     CG 1616   5.310   2.473   6.177  0.6611 -1.2579 -1.2379
  101GLU     CD 1617   5.361   2.331   6.188  0.7398 -0.4328 -1.2140
  101GLU    OE1 1618   5.285   2.234   6.152 -0.7409 -0.1120 -0.3762
  101GLU    OE2 1619   5.476   2.318   6.235 -0.2643  0.2195  0.1122
  101GLU      H 1620   5.218   2.670   6.511  0.3336  0.0723  0.1624
  101GLU     HA 1621   5.409   2.686   6.308  0.0844  0.7444  0.6019
  101GLU    HB2 1622   5.310   2.488   6.384  0.5802  0.6732 -0.9336
  101GLU    HB3 1623   5.158   2.528   6.327 -0.0678 -0.3477  0.7450
  101GLU    HG2 1624   5.218   2.484   6.118 -0.0688  1.9927  0.0836
  101GLU    HG3 1625   5.390   2.535   6.138  0.1567 -0.1431 -0.5945
  102ASN      N 1626   5.103   2.809   6.204  0.5304 -0.6944 -0.3675
  102ASN     CA 1627   5.039   2.882   6.095 -0.7439 -0.8588  0.1408
  102ASN      C 1628   5.047   3.042   6.108 -0.0152  0.0875  0.5737
  102ASN      O 1629   5.008   3.107   6.012  0.4741 -0.1359  0.4949
  102ASN     CB 1630   4.894   2.845   6.088  0.5849  0.4993  0.8487
  102ASN     CG 1631   4.865   2.710   6.029 -0.3305 -0.2284 -0.8275
  102ASN    OD1 1632   4.810   2.617   6.091 -0.5297 -0.0113  0.3076
  102ASN    ND2 1633   4.912   2.693   5.912 -0.2117 -0.0475  0.2726
  102ASN      H 1634   5.050   2.796   6.289  1.3245  0.3587  0.3398
  102ASN     HA 1635   5.093   2.859   6.004 -0.0277  0.8289  0.0748
  102ASN    HB2 1636   4.843   2.855   6.184 -0.0434  0.2058  0.5610
  102ASN    HB3 1637   4.857   2.924   6.023  0.3224  1.2624  1.8683
  102ASN   HD21 1638   4.920   2.598   5.877  0.8497  0.0722  0.1373
  102ASN   HD22 1639   4.937   2.779   5.865 -0.2923 -0.1518  0.0329
  103CYS      N 1640   5.109   3.098   6.219  1.3208  0.1863 -0.6479
  103CYS     CA 1641   5.115   3.241   6.235 -0.1596  0.1487 -0.5513
  103CYS      C 1642   5.253   3.305   6.248 -0.9482  0.0588  0.6392
  103CYS      O 1643   5.352   3.240   6.296  0.3932  0.3461  0.0520
  103CYS     CB 1644   5.039   3.268   6.366 -0.1715  0.1640 -0.0578
  103CYS     SG 1645   4.864   3.227   6.369  0.4836 -0.2061 -0.5567
  103CYS      H 1646   5.142   3.039   6.294 -1.0190  0.0679  0.4702
  103CYS     HA 1647   5.069   3.288   6.148 -0.9681 -0.0907 -0.2704
  103CYS    HB2 1648   5.099   3.217   6.441 -1.2852  0.4556  1.1083
  103CYS    HB3 1649   5.041   3.377   6.380 -0.2352  0.1487  0.0821
  103CYS     HG 1650   4.900   3.101   6.397  0.0381 -0.0843  0.7089
  104LEU      N 1651   5.270   3.434   6.210  0.1789 -0.4697 -0.6337
  104LEU     CA 1652   5.402   3.495   6.203 -0.0334  0.2870  0.6825
  104LEU      C 1653   5.448   3.544   6.338 -0.1543 -0.2405 -0.6409
  104LEU      O 1654   5.391   3.636   6.398  0.6360  0.0291  0.1521
  104LEU     CB 1655   5.381   3.609   6.100 -0.9465 -0.3314 -0.3557
  104LEU     CG 1656   5.408   3.567   5.955  0.5010  0.5103  0.4424
  104LEU    CD1 1657   5.277   3.512   5.881 -0.3823 -0.2135 -0.6413
  104LEU    CD2 1658   5.467   3.689   5.883 -0.1813  1.0236  0.5292
  104LEU      H 1659   5.191   3.491   6.186 -1.1649 -1.3968  1.1192
  104LEU     HA 1660   5.462   3.415   6.160 -2.2366 -1.2689  0.1415
  104LEU    HB2 1661   5.282   3.652   6.113 -0.5864  0.2482  0.7451
  104LEU    HB3 1662   5.455   3.686   6.122 -0.5903 -0.7153 -0.1907
  104LEU     HG 1663   5.490   3.496   5.952  0.7499  0.8062  0.0605
  104LEU   HD11 1664   5.253   3.410   5.912 -1.7164  0.4778  0.8858
  104LEU   HD12 1665   5.204   3.585   5.916  0.4887  0.2361  0.2975
  104LEU   HD13 1666   5.284   3.531   5.774 -0.4861 -0.8445 -0.7730
  104LEU   HD21 1667   5.565   3.708   5.927  0.4422 -0.1614 -0.2354
  104LEU   HD22 1668   5.478   3.661   5.778  1.0754  1.4760  0.5038
  104LEU   HD23 1669   5.394   3.769   5.888 -2.0562 -0.3993 -1.1349
  105CYS      N 1670   5.549   3.482   6.395 -0.8125  0.1578  0.3114
  105CYS     CA 1671   5.600   3.507   6.526 -0.9200  0.1323 -0.4069
  105CYS      C 1672   5.684   3.638   6.520 -0.3318  0.3272  0.0461
  105CYS      O 1673   5.783   3.658   6.448 -0.1487 -0.5843  0.2374
  105CYS     CB 1674   5.699   3.397   6.569  0.6167  0.2966  0.5144
  105CYS     SG 1675   5.733   3.425   6.740 -0.4304  0.0066  0.1797
  105CYS      H 1676   5.590   3.407   6.340 -1.0686 -0.2628  0.6755
  105CYS     HA 1677   5.521   3.526   6.599 -0.2659  0.4891  0.2330
  105CYS    HB2 1678   5.651   3.300   6.555  0.1580  0.5737  0.0786
  105CYS    HB3 1679   5.789   3.405   6.509 -0.0546 -0.1957 -0.6201
  105CYS     HG 1680   5.606   3.422   6.780 -0.5798  0.7461 -0.2128
  106VAL      N 1681   5.638   3.726   6.604 -1.1642 -0.1731  0.3848
  106VAL     CA 1682   5.689   3.860   6.609 -0.2857 -0.5234 -0.3716
  106VAL      C 1683   5.836   3.864   6.651  0.3121 -0.2009  0.7187
  106VAL      O 1684   5.912   3.940   6.591  0.8259 -0.2058  0.6654
  106VAL     CB 1685   5.607   3.945   6.709 -0.1878 -0.2104 -0.7974
  106VAL    CG1 1686   5.651   4.090   6.733 -0.0957 -0.3321 -0.0326
  106VAL    CG2 1687   5.459   3.954   6.664  0.1707  0.0441 -0.4313
  106VAL      H 1688   5.576   3.698   6.679  0.0687 -1.3182  1.0641
  106VAL     HA 1689   5.670   3.909   6.513 -0.0725  0.1305 -0.0967
  106VAL     HB 1690   5.613   3.911   6.812  0.0775  0.9836 -0.3888
  106VAL   HG11 1691   5.741   4.093   6.795 -0.2103  0.0817  0.1254
  106VAL   HG12 1692   5.660   4.155   6.646  0.3536  1.1386  1.0346
  106VAL   HG13 1693   5.575   4.142   6.793 -0.6421 -0.2634 -0.7574
  106VAL   HG21 1694   5.444   4.009   6.571  0.3000  0.6621 -0.0978
  106VAL   HG22 1695   5.428   3.851   6.647  0.3753  0.2966 -3.2236
  106VAL   HG23 1696   5.395   4.001   6.739 -0.0086  0.4033 -0.8004
  107GLN      N 1697   5.880   3.787   6.748  0.1213 -0.7409 -0.4054
  107GLN     CA 1698   6.016   3.778   6.807 -0.3924 -0.9323 -0.0474
  107GLN      C 1699   6.113   3.710   6.721 -0.6007 -0.3331  0.5361
  107GLN      O 1700   6.237   3.723   6.733  0.6164 -0.6370  0.1852
  107GLN     CB 1701   6.030   3.718   6.946  0.5521  0.8265 -1.5195
  107GLN     CG 1702   5.953   3.782   7.071 -0.5901 -0.8675 -0.2709
  107GLN     CD 1703   5.798   3.806   7.058  0.0992 -0.1491  0.2463
  107GLN    OE1 1704   5.718   3.734   7.001 -0.7412  0.0340  0.2445
  107GLN    NE2 1705   5.762   3.920   7.115  0.6552 -0.4128  0.8828
  107GLN      H 1706   5.808   3.736   6.796 -0.1870  0.4794  0.5592
  107GLN     HA 1707   6.054   3.878   6.828 -0.7636 -0.9980  1.0913
  107GLN    HB2 1708   5.985   3.619   6.945  0.6814  0.6724  0.3774
  107GLN    HB3 1709   6.136   3.702   6.966  0.2558 -0.2917 -0.5734
  107GLN    HG2 1710   5.969   3.719   7.159 -0.4463  0.2730  0.5674
  107GLN    HG3 1711   5.999   3.879   7.089 -0.0174 -1.2345  0.3372
  107GLN   HE21 1712   5.665   3.947   7.116  0.0587 -2.2440  0.3053
  107GLN   HE22 1713   5.831   3.984   7.152  0.4753  0.3171  0.0400
  108ASN      N 1714   6.076   3.645   6.612  0.5217  0.8945  0.6854
  108ASN     CA 1715   6.164   3.591   6.506  0.3360  0.6173  0.0064
  108ASN      C 1716   6.169   3.695   6.397  0.5315 -0.4302  0.0534
  108ASN      O 1717   6.273   3.712   6.344 -0.5674  0.4075  0.0711
  108ASN     CB 1718   6.111   3.462   6.452  0.1330  1.1486 -0.2133
  108ASN     CG 1719   6.135   3.346   6.546  0.0192 -0.9384 -0.2605
  108ASN    OD1 1720   6.058   3.312   6.634 -0.1703 -0.6520 -0.1960
  108ASN    ND2 1721   6.253   3.287   6.535  0.5718  0.2290 -0.4050
  108ASN      H 1722   5.979   3.633   6.589  0.6615  0.2594  0.3778
  108ASN     HA 1723   6.268   3.572   6.534  0.4183 -0.3048 -0.8361
  108ASN    HB2 1724   6.002   3.460   6.448  0.1024  1.4332  0.2756
  108ASN    HB3 1725   6.158   3.443   6.356 -0.3755  0.0449 -0.2723
  108ASN   HD21 1726   6.289   3.214   6.595 -0.6036  0.1539  0.2600
  108ASN   HD22 1727   6.307   3.321   6.457  0.1187 -0.2581 -0.9553
  109ILE      N 1728   6.064   3.766   6.360  0.8630  0.1021 -0.2491
  109ILE     CA 1729   6.076   3.879   6.274 -0.0293 -0.6350 -0.2571
  109ILE      C 1730   6.177   3.984   6.332 -0.0799  0.6476 -0.1688
  109ILE      O 1731   6.270   4.025   6.265 -0.7890 -0.0835 -0.2058
  109ILE     CB 1732   5.933   3.939   6.238 -1.3203 -0.2737 -0.2332
  109ILE    CG1 1733   5.865   3.831   6.156  0.2118 -0.0344  0.2932
  109ILE    CG2 1734   5.948   4.066   6.148  0.1790  0.6190  0.1074
  109ILE    CD1 1735   5.713   3.861   6.141 -1.4338 -0.1713  0.3991
  109ILE      H 1736   5.979   3.749   6.412  0.9939  0.5383  0.1249
  109ILE     HA 1737   6.127   3.841   6.186  0.5310 -1.6154  0.4588
  109ILE     HB 1738   5.887   3.957   6.336  0.1958 -0.5306  0.5878
  109ILE   HG12 1739   5.909   3.823   6.057 -1.3887  0.6950 -0.5572
  109ILE   HG13 1740   5.865   3.732   6.203  0.7620 -0.4307 -0.4859
  109ILE   HG21 1741   6.013   4.049   6.062  0.5530 -0.1180  0.5151
  109ILE   HG22 1742   5.846   4.098   6.129 -0.0546 -0.1765 -0.0742
  109ILE   HG23 1743   5.997   4.150   6.197 -0.4369  1.1426 -0.1604
  109ILE   HD11 1744   5.678   3.906   6.234  0.4535  2.4166  0.0960
  109ILE   HD12 1745   5.706   3.932   6.059  3.9790  0.1295 -0.5565
  109ILE   HD13 1746   5.668   3.764   6.118 -0.4154 -0.3895 -0.8889
  110LEU      N 1747   6.165   4.008   6.463  0.9938  0.7018  0.0623
  110LEU     CA 1748   6.266   4.090   6.538  0.1258  0.4143  0.4281
  110LEU      C 1749   6.406   4.027   6.514 -0.1978  0.8498  0.2015
  110LEU      O 1750   6.505   4.103   6.499 -0.0273  0.8249  0.0951
  110LEU     CB 1751   6.222   4.112   6.691  0.2000  0.3300  1.0660
  110LEU     CG 1752   6.110   4.215   6.712  0.5612  0.9814  0.1353
  110LEU    CD1 1753   6.043   4.202   6.846 -0.0054 -0.7960  0.0468
  110LEU    CD2 1754   6.163   4.349   6.666 -0.4881  0.4004  0.8435
  110LEU      H 1755   6.076   3.986   6.505  0.9950 -0.3718 -0.4372
  110LEU     HA 1756   6.267   4.188   6.492 -0.8046  0.1909 -0.1156
  110LEU    HB2 1757   6.194   4.014   6.728  0.1369 -0.3122 -0.5080
  110LEU    HB3 1758   6.308   4.157   6.740 -0.0010  0.2983  1.4571
  110LEU     HG 1759   6.027   4.188   6.646  1.1021 -0.0190 -0.1787
  110LEU   HD11 1760   6.114   4.235   6.922 -0.5625  0.1671  0.1784
  110LEU   HD12 1761   5.964   4.275   6.863  1.4047  0.8577  0.0722
  110LEU   HD13 1762   6.017   4.097   6.863  1.6003 -1.2097  0.2956
  110LEU   HD21 1763   6.096   4.435   6.680 -0.1081  0.7178  0.7507
  110LEU   HD22 1764   6.246   4.379   6.730 -0.0894  1.4173 -0.0746
  110LEU   HD23 1765   6.185   4.354   6.559 -0.4949  1.0994  0.8659
  111LYS      N 1766   6.419   3.894   6.522  0.5503 -0.6233 -0.4733
  111LYS     CA 1767   6.544   3.817   6.499  0.2292  0.0049 -0.6598
  111LYS      C 1768   6.595   3.852   6.360 -0.2664  0.7599 -0.4166
  111LYS      O 1769   6.714   3.872   6.347  0.2567 -0.4641  0.0630
  111LYS     CB 1770   6.530   3.669   6.530  0.4465  0.1151 -0.1281
  111LYS     CG 1771   6.665   3.607   6.553 -0.4404  0.3213 -0.6363
  111LYS     CD 1772   6.648   3.461   6.584  0.1864  1.7550  0.3876
  111LYS     CE 1773   6.765   3.398   6.658 -1.2183  0.7792 -0.2812
  111LYS     NZ 1774   6.891   3.398   6.585 -1.3290 -1.0919  0.2118
  111LYS      H 1775   6.330   3.851   6.541  0.1700  0.3849  0.1393
  111LYS     HA 1776   6.618   3.863   6.564 -0.6101  0.0455  0.3193
  111LYS    HB2 1777   6.473   3.654   6.622  0.2909  0.6909 -0.1225
  111LYS    HB3 1778   6.480   3.615   6.450  0.1049 -0.1123  0.2323
  111LYS    HG2 1779   6.732   3.616   6.467 -0.1390  0.6023 -0.3783
  111LYS    HG3 1780   6.718   3.656   6.635 -0.0369 -0.3438 -0.4782
  111LYS    HD2 1781   6.562   3.442   6.649  0.0946 -1.2441 -0.2953
  111LYS    HD3 1782   6.628   3.403   6.494  0.5554  1.1145  0.7069
  111LYS    HE2 1783   6.791   3.459   6.745  0.4691  0.3954 -0.4344
  111LYS    HE3 1784   6.742   3.294   6.680  0.4242  0.3238 -0.4579
  111LYS    HZ1 1785   6.935   3.488   6.597 -1.9774 -0.8384  0.8427
  111LYS    HZ2 1786   6.961   3.338   6.625 -0.4372  0.4538  1.1797
  111LYS    HZ3 1787   6.878   3.378   6.486  1.0373 -0.8764 -0.2646
  112LEU      N 1788   6.511   3.863   6.259 -0.3299  0.1610 -0.2035
  112LEU     CA 1789   6.544   3.897   6.117  0.3538  0.0242 -0.5871
  112LEU      C 1790   6.573   4.045   6.091  1.0296 -0.5023 -0.1982
  112LEU      O 1791   6.670   4.081   6.031 -0.1071  0.5205 -0.3520
  112LEU     CB 1792   6.430   3.855   6.031  1.3746  1.5218  0.8139
  112LEU     CG 1793   6.410   3.702   6.035  0.1562 -0.2341  0.3161
  112LEU    CD1 1794   6.277   3.658   5.967  1.0226  0.1707 -0.3325
  112LEU    CD2 1795   6.528   3.627   5.966  0.6772 -0.0864  0.3006
  112LEU      H 1796   6.413   3.846   6.276 -0.2671 -0.4687 -0.3862
  112LEU     HA 1797   6.631   3.839   6.085  0.0320 -0.8198  0.0099
  112LEU    HB2 1798   6.336   3.904   6.053  0.2256  0.0354 -0.3707
  112LEU    HB3 1799   6.455   3.878   5.928 -0.1938  0.1838  0.0476
  112LEU     HG 1800   6.403   3.668   6.139  0.9418 -0.2228  0.3813
  112LEU   HD11 1801   6.257   3.552   5.980 -0.5941  0.2512 -1.4781
  112LEU   HD12 1802   6.194   3.707   6.017  1.1989  0.0443  0.0875
  112LEU   HD13 1803   6.271   3.667   5.858 -0.0937  0.0220 -0.3033
  112LEU   HD21 1804   6.618   3.636   6.026  0.4661 -0.5288  0.7039
  112LEU   HD22 1805   6.500   3.522   5.951  0.7880 -0.3044  1.4090
  112LEU   HD23 1806   6.541   3.667   5.866  0.0924 -1.0658 -0.1969
  113MET      N 1807   6.504   4.143   6.158  0.1053  0.7418  0.4898
  113MET     CA 1808   6.538   4.283   6.160 -0.0459  0.6308 -0.0877
  113MET      C 1809   6.677   4.313   6.233 -0.6428 -0.1435 -0.3298
  113MET      O 1810   6.748   4.406   6.201 -0.0744  0.4209 -0.0680
  113MET     CB 1811   6.427   4.370   6.216  0.4639 -0.1064 -0.7324
  113MET     CG 1812   6.300   4.356   6.136  0.1367 -0.1221 -0.8123
  113MET     SD 1813   6.149   4.409   6.227 -0.0099 -0.0525 -0.3759
  113MET     CE 1814   6.057   4.438   6.074  0.5876 -0.1252  0.5963
  113MET      H 1815   6.425   4.111   6.213  0.4318 -0.8270  0.1636
  113MET     HA 1816   6.555   4.308   6.056  0.1000  0.7333 -0.0402
  113MET    HB2 1817   6.412   4.345   6.322  0.0939  0.2515 -0.6981
  113MET    HB3 1818   6.454   4.475   6.209 -2.0395  0.7351  0.0969
  113MET    HG2 1819   6.303   4.411   6.042  0.5372  0.4365 -0.4868
  113MET    HG3 1820   6.270   4.256   6.108 -0.4194 -0.0127 -0.6471
  113MET    HE1 1821   6.035   4.352   6.010 -1.1386  0.3725  0.4213
  113MET    HE2 1822   5.952   4.462   6.091  0.3626 -0.4759 -0.1701
  113MET    HE3 1823   6.099   4.509   6.003 -0.2445  1.6135  1.7195
  114GLN      N 1824   6.716   4.228   6.333  0.5350  0.3672  0.1790
  114GLN     CA 1825   6.849   4.223   6.400  0.1211 -0.5349  0.2110
  114GLN      C 1826   6.959   4.168   6.312 -0.4558  0.7973 -0.1599
  114GLN      O 1827   7.073   4.192   6.345 -0.2184 -0.2325  0.1338
  114GLN     CB 1828   6.839   4.147   6.530  0.6575  0.7030 -0.9137
  114GLN     CG 1829   6.763   4.231   6.635 -0.7357  0.3096  1.0466
  114GLN     CD 1830   6.758   4.159   6.763  0.1299 -0.3357  0.0629
  114GLN    OE1 1831   6.819   4.202   6.859 -0.5028 -0.1327  0.1022
  114GLN    NE2 1832   6.685   4.049   6.769 -0.7481 -0.3628 -0.1544
  114GLN      H 1833   6.645   4.167   6.370 -0.9791  1.0429 -1.3372
  114GLN     HA 1834   6.881   4.326   6.419 -1.1476 -0.0295 -0.1889
  114GLN    HB2 1835   6.781   4.055   6.524 -0.5060  1.2832  0.3897
  114GLN    HB3 1836   6.939   4.128   6.569  0.5662 -0.0888 -1.0213
  114GLN    HG2 1837   6.812   4.328   6.643 -0.1196  0.1364 -0.1643
  114GLN    HG3 1838   6.663   4.253   6.599 -0.1940  1.2525 -0.0337
  114GLN   HE21 1839   6.679   4.000   6.857  1.4274 -0.1019  0.2467
  114GLN   HE22 1840   6.619   4.016   6.700 -2.0540  0.2656  0.6915
  115GLU      N 1841   6.941   4.086   6.205  0.0874 -0.3555 -0.1955
  115GLU     CA 1842   7.042   4.043   6.102 -0.3555  0.4870  1.1352
  115GLU      C 1843   7.106   4.167   6.034 -0.3462 -0.6345  0.0528
  115GLU      O 1844   7.221   4.161   5.987  0.0435  0.0317  0.2857
  115GLU     CB 1845   6.972   3.960   5.986  0.0728 -0.0947 -0.0103
  115GLU     CG 1846   6.923   3.825   6.046  0.6878 -0.5520  0.3536
  115GLU     CD 1847   7.043   3.745   6.079 -1.0212 -0.1945  0.3598
  115GLU    OE1 1848   7.124   3.714   5.985 -0.6702  0.3030  0.1045
  115GLU    OE2 1849   7.065   3.716   6.201  0.2228  0.6706  0.1644
  115GLU      H 1850   6.846   4.054   6.190 -0.0130  0.0075 -0.3443
  115GLU     HA 1851   7.127   3.985   6.140  0.0501 -0.3091 -0.7866
  115GLU    HB2 1852   6.882   4.014   5.955  0.4624  0.0921 -0.8685
  115GLU    HB3 1853   7.029   3.938   5.895  1.6927  1.4519  0.5196
  115GLU    HG2 1854   6.857   3.843   6.132 -0.7272  0.7634 -0.8721
  115GLU    HG3 1855   6.867   3.771   5.970  1.2506 -0.3368 -0.2362
  116LYS      N 1856   7.033   4.281   6.042 -0.3476  0.8597 -0.2197
  116LYS     CA 1857   7.064   4.416   5.982 -0.4466  0.8870  0.4654
  116LYS      C 1858   7.148   4.497   6.076 -0.7742 -0.3153 -0.1459
  116LYS      O 1859   7.143   4.482   6.200  0.5509 -0.6601 -0.3214
  116LYS     CB 1860   6.935   4.491   5.954  0.3105  0.8370  0.9954
  116LYS     CG 1861   6.821   4.401   5.876 -0.3629 -0.1683 -0.7300
  116LYS     CD 1862   6.861   4.363   5.736  0.4163  0.1030 -0.1357
  116LYS     CE 1863   6.757   4.271   5.673 -0.0227 -1.4123 -0.3697
  116LYS     NZ 1864   6.806   4.210   5.555 -0.6538  0.0636  0.3493
  116LYS      H 1865   6.951   4.262   6.097  0.3477 -1.0768  0.3241
  116LYS     HA 1866   7.129   4.409   5.895 -0.1101  0.5194  0.7397
  116LYS    HB2 1867   6.903   4.511   6.056  0.0799 -0.9399  1.3341
  116LYS    HB3 1868   6.963   4.586   5.908  0.8573 -0.0875 -0.7871
  116LYS    HG2 1869   6.796   4.313   5.935 -0.0373  0.4028  0.3140
  116LYS    HG3 1870   6.726   4.456   5.871 -0.3052 -0.0741 -0.8136
  116LYS    HD2 1871   6.873   4.448   5.668  0.7587  0.5232  0.4428
  116LYS    HD3 1872   6.957   4.311   5.733  0.6399  0.5089 -1.4319
  116LYS    HE2 1873   6.742   4.198   5.753 -1.0064  0.5891  1.4792
  116LYS    HE3 1874   6.660   4.321   5.670  0.6859  0.0734 -0.4038
  116LYS    HZ1 1875   6.828   4.277   5.482  1.2100 -0.4250  0.3580
  116LYS    HZ2 1876   6.888   4.157   5.581 -0.9926 -0.8159 -0.2839
  116LYS    HZ3 1877   6.743   4.141   5.518  0.2577 -0.1559 -0.9210
  117GLU      N 1878   7.205   4.603   6.020 -0.1637 -0.0600  0.2128
  117GLU     CA 1879   7.251   4.725   6.092  0.8315  0.0501  0.5908
  117GLU      C 1880   7.167   4.848   6.031  0.1071 -0.3160 -0.4660
  117GLU      O 1881   7.222   4.949   5.986  0.0404 -0.5706 -0.0108
  117GLU     CB 1882   7.405   4.742   6.080 -0.5276  0.8192 -0.0485
  117GLU     CG 1883   7.493   4.626   6.146 -0.6124 -0.6244 -0.4285
  117GLU     CD 1884   7.494   4.495   6.072 -0.2356  0.3407 -0.5056
  117GLU    OE1 1885   7.495   4.490   5.949 -0.0934 -0.0925  0.2279
  117GLU    OE2 1886   7.509   4.392   6.151  0.0885 -0.0274  0.3843
  117GLU      H 1887   7.212   4.598   5.920  1.0104 -0.1156  0.2621
  117GLU     HA 1888   7.225   4.705   6.196 -1.0939 -0.1106  0.1361
  117GLU    HB2 1889   7.435   4.751   5.976  0.0200 -1.4237 -0.1750
  117GLU    HB3 1890   7.440   4.830   6.135 -0.2529  0.4182  0.4369
  117GLU    HG2 1891   7.596   4.659   6.158 -0.7632 -0.2387 -0.1694
  117GLU    HG3 1892   7.447   4.604   6.242 -0.1841 -0.4048 -0.1696
  118THR      N 1893   7.035   4.835   6.029 -0.6063  0.2881  0.5770
  118THR     CA 1894   6.948   4.925   5.957 -0.1015 -0.1629  0.6131
  118THR      C 1895   6.955   5.066   6.009 -0.2519  0.0686 -0.5391
  118THR      O 1896   6.973   5.082   6.129  0.1748  0.3511  0.4412
  118THR     CB 1897   6.805   4.869   5.979 -0.1380 -0.9829 -0.8785
  118THR    OG1 1898   6.790   4.739   5.944 -0.1239  0.1300 -0.0477
  118THR    CG2 1899   6.694   4.937   5.902  0.5842 -0.0734  0.1172
  118THR      H 1900   6.991   4.750   6.060 -1.0117 -0.1562 -1.0340
  118THR     HA 1901   6.978   4.926   5.852 -0.4593  1.7468  0.4592
  118THR     HB 1902   6.789   4.870   6.087  0.4897 -1.0236 -0.7767
  118THR    HG1 1903   6.816   4.735   5.852  1.5446 -0.1135  0.3842
  118THR   HG21 1904   6.594   4.897   5.922  0.3864  0.2849 -0.1367
  118THR   HG22 1905   6.692   5.038   5.941 -0.9572 -0.0399  0.0644
  118THR   HG23 1906   6.717   4.926   5.796 -0.2012  0.3163 -0.1095
  119GLY      N 1907   6.930   5.175   5.932  0.1898  0.5873  0.3735
  119GLY     CA 1908   6.929   5.305   5.994  0.1192  0.4929  0.0475
  119GLY      C 1909   6.819   5.322   6.109  0.3534  0.0740  0.7793
  119GLY      O 1910   6.849   5.382   6.207 -0.3702 -0.1137 -0.0028
  119GLY      H 1911   6.889   5.161   5.840 -0.1677 -0.6099  0.6717
  119GLY    HA2 1912   7.020   5.323   6.052 -0.7168  0.2673  1.5188
  119GLY    HA3 1913   6.907   5.366   5.906  0.5663 -0.6786 -0.9395
  120LEU      N 1914   6.694   5.271   6.091  0.5787 -0.0355 -0.0651
  120LEU     CA 1915   6.580   5.286   6.183  0.5898  1.7300  0.3536
  120LEU      C 1916   6.482   5.174   6.150  0.5244  0.2036  0.7258
  120LEU      O 1917   6.415   5.168   6.046  0.3017 -0.0148 -0.0006
  120LEU     CB 1918   6.516   5.420   6.188  0.9204 -1.6295 -0.4161
  120LEU     CG 1919   6.385   5.446   6.280 -0.5928  0.4743  0.3831
  120LEU    CD1 1920   6.396   5.393   6.420  0.0597 -0.7347  0.2907
  120LEU    CD2 1921   6.328   5.582   6.267  0.1659 -1.1535  0.0594
  120LEU      H 1922   6.670   5.215   6.011 -0.1569 -0.2340  0.2752
  120LEU     HA 1923   6.609   5.254   6.284  1.3500 -0.4157 -0.4216
  120LEU    HB2 1924   6.590   5.497   6.210 -0.5799  0.1519 -1.0128
  120LEU    HB3 1925   6.477   5.455   6.093  1.8401  0.3783 -0.1595
  120LEU     HG 1926   6.311   5.380   6.234 -0.4634  0.6742 -0.1308
  120LEU   HD11 1927   6.485   5.441   6.462 -0.4744  0.0145  0.6156
  120LEU   HD12 1928   6.305   5.415   6.475  0.8102  0.1954  1.2806
  120LEU   HD13 1929   6.407   5.286   6.437  0.2743 -0.7599  0.0142
  120LEU   HD21 1930   6.380   5.660   6.323 -0.0074 -1.1336  0.1932
  120LEU   HD22 1931   6.313   5.611   6.163 -0.5506  0.3665  0.5379
  120LEU   HD23 1932   6.231   5.582   6.316 -0.0789 -0.1592 -0.3826
  121ASN      N 1933   6.455   5.081   6.238 -0.1979  0.3150  0.1951
  121ASN     CA 1934   6.344   4.987   6.225 -0.3407  0.6330  0.0751
  121ASN      C 1935   6.227   5.029   6.314 -0.3785 -0.3325  0.0140
  121ASN      O 1936   6.247   5.044   6.436 -0.0402 -0.0122 -0.2223
  121ASN     CB 1937   6.393   4.847   6.277  0.1856 -0.5300 -0.0189
  121ASN     CG 1938   6.474   4.776   6.169  1.1750  0.8275  0.6542
  121ASN    OD1 1939   6.421   4.733   6.065  0.5251 -0.7506  0.2152
  121ASN    ND2 1940   6.592   4.740   6.200  0.4956 -0.0100 -0.4473
  121ASN      H 1941   6.498   5.099   6.328  0.6726  0.3496 -0.1990
  121ASN     HA 1942   6.312   4.973   6.122  0.2611 -0.8341  0.0320
  121ASN    HB2 1943   6.453   4.856   6.367  0.2571 -0.1503 -0.0990
  121ASN    HB3 1944   6.307   4.781   6.288  0.2249 -0.4211  1.1294
  121ASN   HD21 1945   6.653   4.688   6.138  0.2341 -0.7158 -0.1451
  121ASN   HD22 1946   6.632   4.770   6.288 -0.3955 -1.2054  0.4309
  122VAL      N 1947   6.113   5.047   6.250 -0.0387 -0.3614 -0.3429
  122VAL     CA 1948   5.983   5.073   6.311  0.0979  0.1125 -0.3772
  122VAL      C 1949   5.887   4.956   6.306 -0.1951 -0.5538  1.4201
  122VAL      O 1950   5.868   4.911   6.188  0.7575  0.3440  0.3290
  122VAL     CB 1951   5.926   5.205   6.273  0.1845  0.8227  0.7398
  122VAL    CG1 1952   5.784   5.218   6.322  1.3447 -0.1534 -0.3627
  122VAL    CG2 1953   6.006   5.319   6.325  0.1899 -0.1100 -0.2161
  122VAL      H 1954   6.126   5.043   6.150  0.0866  1.8087 -0.4942
  122VAL     HA 1955   6.007   5.087   6.417 -0.1851  0.0818 -0.3058
  122VAL     HB 1956   5.930   5.211   6.164 -1.1148  0.1120  0.6141
  122VAL   HG11 1957   5.719   5.145   6.276  0.2611  0.1033  0.6501
  122VAL   HG12 1958   5.777   5.205   6.430 -1.2552 -1.4762 -0.5448
  122VAL   HG13 1959   5.738   5.314   6.299 -0.3127 -0.2848  1.7583
  122VAL   HG21 1960   6.107   5.327   6.286  0.2838  1.4461  0.2260
  122VAL   HG22 1961   5.948   5.407   6.297 -0.5716 -0.6155 -0.3072
  122VAL   HG23 1962   6.006   5.301   6.433  0.9457 -0.9031 -0.3270
  123PHE      N 1963   5.840   4.891   6.407  0.8432 -0.0760 -0.7264
  123PHE     CA 1964   5.760   4.767   6.412  0.7352 -0.6818 -0.4679
  123PHE      C 1965   5.654   4.783   6.520 -0.1062 -0.3409  0.7003
  123PHE      O 1966   5.676   4.788   6.640 -0.1746  1.0661 -0.1356
  123PHE     CB 1967   5.851   4.642   6.422  0.4177 -0.3217  0.5973
  123PHE     CG 1968   5.788   4.503   6.411 -0.5252 -0.1502 -0.5381
  123PHE    CD1 1969   5.652   4.490   6.382 -0.0311  0.6584  0.1331
  123PHE    CD2 1970   5.867   4.387   6.424 -0.4119 -0.2838 -1.1718
  123PHE    CE1 1971   5.594   4.363   6.371  0.2994  0.3758 -0.3476
  123PHE    CE2 1972   5.812   4.259   6.429 -0.4784 -0.5712  0.3546
  123PHE     CZ 1973   5.669   4.245   6.401 -0.1261 -0.3310 -0.1512
  123PHE      H 1974   5.884   4.926   6.491  0.1603 -1.0250  0.0657
  123PHE     HA 1975   5.711   4.759   6.315  0.0618 -0.4163 -0.1615
  123PHE    HB2 1976   5.935   4.657   6.354 -0.0044 -0.6521 -0.0231
  123PHE    HB3 1977   5.907   4.653   6.514  0.4770  0.1908  0.5020
  123PHE    HD1 1978   5.590   4.578   6.379 -0.3143  0.4507 -0.6316
  123PHE    HD2 1979   5.969   4.398   6.456 -1.0327  0.4951  0.8939
  123PHE    HE1 1980   5.488   4.352   6.355  0.4453 -1.1069 -0.6307
  123PHE    HE2 1981   5.865   4.174   6.468 -1.2156 -0.8445  0.8127
  123PHE     HZ 1982   5.615   4.151   6.396  0.1959 -0.5041 -0.5473
  124LEU      N 1983   5.535   4.819   6.472 -0.3803 -0.6259 -0.5581
  124LEU     CA 1984   5.413   4.857   6.551 -0.5241 -0.0260  0.7587
  124LEU      C 1985   5.311   4.754   6.526  1.2193  0.1298  0.5241
  124LEU      O 1986   5.267   4.727   6.414 -0.2406  0.2074 -0.3741
  124LEU     CB 1987   5.360   5.001   6.510 -0.5389  0.1459 -1.1515
  124LEU     CG 1988   5.469   5.112   6.533 -0.2003  0.3475 -0.6990
  124LEU    CD1 1989   5.435   5.249   6.474 -0.3169 -0.4547 -0.2382
  124LEU    CD2 1990   5.521   5.117   6.680  1.6754 -0.0813  0.0627
  124LEU      H 1991   5.516   4.817   6.373 -1.0078 -0.2686 -0.4548
  124LEU     HA 1992   5.437   4.853   6.657  0.8750 -1.4309  0.4608
  124LEU    HB2 1993   5.348   4.993   6.402 -1.0034  0.3304 -1.1162
  124LEU    HB3 1994   5.257   5.007   6.546 -0.0331 -0.5333  0.6507
  124LEU     HG 1995   5.556   5.076   6.478  0.1608  0.6133 -0.3179
  124LEU   HD11 1996   5.413   5.230   6.369  0.0590 -0.7923 -0.2595
  124LEU   HD12 1997   5.348   5.290   6.527 -0.2537 -1.6356  0.8810
  124LEU   HD13 1998   5.519   5.318   6.480 -0.3849 -0.1706 -1.8709
  124LEU   HD21 1999   5.606   5.185   6.675  0.2383  1.9329  0.5507
  124LEU   HD22 2000   5.445   5.165   6.742  1.2829  0.3551 -0.7231
  124LEU   HD23 2001   5.552   5.016   6.707  1.1176 -0.2606  0.0586
  125LEU      N 2002   5.255   4.704   6.638  0.2446  0.8909  0.1032
  125LEU     CA 2003   5.139   4.609   6.640  0.3577  0.0428  0.4263
  125LEU      C 2004   5.023   4.681   6.699 -0.1609  0.9714 -0.5402
  125LEU      O 2005   5.038   4.731   6.815 -0.8053 -0.0025  0.8006
  125LEU     CB 2006   5.165   4.477   6.718  0.3207 -0.2379  0.2691
  125LEU     CG 2007   5.299   4.404   6.690 -0.4696 -0.1166  0.8980
  125LEU    CD1 2008   5.299   4.273   6.759  0.5987 -0.4609 -0.6846
  125LEU    CD2 2009   5.304   4.380   6.537  0.5328  0.7779 -0.3486
  125LEU      H 2010   5.285   4.727   6.732 -1.0710 -0.2245  0.8544
  125LEU     HA 2011   5.114   4.576   6.539 -0.5572 -0.4811  0.8036
  125LEU    HB2 2012   5.170   4.513   6.821  0.2568  0.7988 -0.0679
  125LEU    HB3 2013   5.086   4.405   6.697 -0.5443  0.5523  0.6490
  125LEU     HG 2014   5.386   4.465   6.716  0.5413 -1.1894  0.2093
  125LEU   HD11 2015   5.224   4.202   6.723  0.6413 -1.7472  1.4453
  125LEU   HD12 2016   5.394   4.220   6.760  1.0565  0.3177  0.4340
  125LEU   HD13 2017   5.273   4.298   6.862 -0.2450 -0.9474 -0.7553
  125LEU   HD21 2018   5.364   4.291   6.515  0.1506  0.5388 -0.4567
  125LEU   HD22 2019   5.202   4.355   6.507  0.5127 -0.3414  0.4958
  125LEU   HD23 2020   5.334   4.465   6.476 -0.4769  0.9748 -0.5972
  126ASP      N 2021   4.913   4.686   6.632  1.0144 -0.1552  0.4819
  126ASP     CA 2022   4.780   4.737   6.676 -0.9311 -0.5598 -0.0056
  126ASP      C 2023   4.664   4.638   6.649 -0.1956 -0.0625  0.7511
  126ASP      O 2024   4.584   4.648   6.550  0.2293 -0.8097  0.2025
  126ASP     CB 2025   4.768   4.873   6.609  0.2089  0.6760 -0.1202
  126ASP     CG 2026   4.633   4.943   6.643  0.0955  0.0930  0.6153
  126ASP    OD1 2027   4.588   4.938   6.765 -0.2828  0.6336  0.6458
  126ASP    OD2 2028   4.585   5.022   6.555 -0.0338  0.2650 -0.3331
  126ASP      H 2029   4.918   4.651   6.537 -0.2153  0.3050  0.2087
  126ASP     HA 2030   4.784   4.781   6.776 -0.2188  0.1192 -0.3097
  126ASP    HB2 2031   4.842   4.945   6.644 -0.2884  0.7470  0.8594
  126ASP    HB3 2032   4.775   4.858   6.501  0.1926 -0.6254  0.0295
  127MET      N 2033   4.678   4.525   6.724  0.1828 -0.7684  0.4412
  127MET     CA 2034   4.598   4.404   6.695  0.7032  0.7126 -0.7091
  127MET      C 2035   4.513   4.369   6.821  0.1589 -0.5683 -0.7085
  127MET      O 2036   4.555   4.377   6.940 -0.0547  0.1263 -0.0680
  127MET     CB 2037   4.700   4.289   6.657  0.9468 -1.3232 -0.0238
  127MET     CG 2038   4.794   4.244   6.763 -0.4660  0.8039  0.3513
  127MET     SD 2039   4.916   4.136   6.675 -0.5986  0.0671 -0.1812
  127MET     CE 2040   4.999   4.085   6.824  0.0245  0.0829 -0.5510
  127MET      H 2041   4.751   4.528   6.793  1.3369  1.4012 -0.6579
  127MET     HA 2042   4.535   4.414   6.607  0.6173 -0.4620 -0.8155
  127MET    HB2 2043   4.646   4.203   6.619 -0.8334 -0.1422 -0.4406
  127MET    HB3 2044   4.761   4.328   6.575  0.7991 -1.6426 -0.2901
  127MET    HG2 2045   4.850   4.326   6.809  1.6124 -0.2505 -0.0709
  127MET    HG3 2046   4.737   4.191   6.839 -0.2057  0.0187  0.0152
  127MET    HE1 2047   4.923   4.048   6.892  1.2765 -1.6294  0.0470
  127MET    HE2 2048   5.062   4.004   6.788  0.3885  0.3365 -0.4944
  127MET    HE3 2049   5.057   4.164   6.872  0.9007 -0.9838  0.2306
  128CYS      N 2050   4.394   4.318   6.798  0.0410 -0.2309 -0.2059
  128CYS     CA 2051   4.300   4.276   6.893 -0.0229  0.6144 -0.5251
  128CYS      C 2052   4.338   4.134   6.945  0.8180 -0.1140 -0.4198
  128CYS      O 2053   4.323   4.031   6.878 -0.3030 -0.1652  0.1504
  128CYS     CB 2054   4.168   4.284   6.824  0.4298  0.2134 -0.4291
  128CYS     SG 2055   4.030   4.241   6.940 -0.2351  0.0282  0.2098
  128CYS      H 2056   4.364   4.312   6.701 -1.3008  0.2176  0.1445
  128CYS     HA 2057   4.285   4.343   6.978 -0.7798 -0.3637  0.1721
  128CYS    HB2 2058   4.142   4.388   6.801 -0.0778 -0.0822 -1.2940
  128CYS    HB3 2059   4.158   4.224   6.733 -0.9160  0.3793 -0.4329
  128CYS     HG 2060   4.015   4.364   6.990  0.0031  0.0279  0.2816
  129ARG      N 2061   4.385   4.130   7.067  0.7001 -0.2408  0.1567
  129ARG     CA 2062   4.426   4.007   7.139  0.0369 -0.3576  0.1911
  129ARG      C 2063   4.317   3.948   7.229 -0.1732 -0.5446 -0.2509
  129ARG      O 2064   4.309   3.829   7.255 -0.0942  0.4806  0.3726
  129ARG     CB 2065   4.559   4.045   7.214  0.7566  0.0402  0.2135
  129ARG     CG 2066   4.609   3.921   7.290 -0.3458 -0.3153 -0.3891
  129ARG     CD 2067   4.736   3.945   7.368  0.3441 -0.6818  0.8575
  129ARG     NE 2068   4.730   4.075   7.444 -0.3466  0.3015  0.0779
  129ARG     CZ 2069   4.836   4.141   7.495 -0.1818 -0.1767 -0.5682
  129ARG    NH1 2070   4.957   4.093   7.503 -0.1958 -0.2912  0.8719
  129ARG    NH2 2071   4.824   4.265   7.537  0.6852  0.0747  1.0702
  129ARG      H 2072   4.395   4.217   7.118  0.6005  0.3777 -0.8284
  129ARG     HA 2073   4.451   3.931   7.065 -0.9205 -0.6233  0.1247
  129ARG    HB2 2074   4.629   4.070   7.134 -0.1207 -0.0232 -0.6037
  129ARG    HB3 2075   4.524   4.123   7.283 -1.0191 -0.6028  0.1279
  129ARG    HG2 2076   4.532   3.896   7.363 -0.1704 -1.4837 -0.5729
  129ARG    HG3 2077   4.640   3.843   7.221  0.1631  0.1271 -0.6811
  129ARG    HD2 2078   4.762   3.861   7.433  0.0141  0.0418  1.9728
  129ARG    HD3 2079   4.816   3.949   7.294  0.3437  1.6462  0.8587
  129ARG     HE 2080   4.644   4.127   7.453 -0.6697 -0.3783  1.6824
  129ARG   HH11 2081   5.031   4.155   7.532  1.4463 -2.2267  1.2279
  129ARG   HH12 2082   4.980   4.001   7.468  1.9179  0.2000  0.7293
  129ARG   HH21 2083   4.903   4.328   7.541 -0.4516  1.6931  0.3413
  129ARG   HH22 2084   4.735   4.306   7.514  0.9251 -0.1421 -0.5493
  130LYS      N 2085   4.224   4.032   7.279  0.0764  0.5816  0.6505
  130LYS     CA 2086   4.120   3.993   7.372  0.5868  0.3591 -0.7326
  130LYS      C 2087   4.171   3.949   7.514  0.2262 -0.0585  0.2100
  130LYS      O 2088   4.287   3.978   7.544 -0.3036 -0.4592  0.2822
  130LYS     CB 2089   4.004   3.903   7.316 -0.1312  0.8532  1.2465
  130LYS     CG 2090   3.921   3.985   7.218  0.2620  0.1242  0.6147
  130LYS     CD 2091   3.851   3.908   7.100 -0.4432  0.7559 -1.1451
  130LYS     CE 2092   3.791   3.994   6.996  0.2726 -0.0096  0.7764
  130LYS     NZ 2093   3.685   3.918   6.913 -0.7626 -1.0256 -0.2224
  130LYS      H 2094   4.227   4.128   7.247 -1.1397  0.6167  0.5284
  130LYS     HA 2095   4.060   4.081   7.398 -0.0034 -0.2770  0.1762
  130LYS    HB2 2096   4.048   3.817   7.265 -0.9308  1.0405  0.1512
  130LYS    HB3 2097   3.933   3.863   7.389 -0.4261 -1.1234  0.0483
  130LYS    HG2 2098   3.855   4.043   7.282  1.0212  1.2919  0.4154
  130LYS    HG3 2099   3.986   4.059   7.169 -0.5015  1.1539  1.0819
  130LYS    HD2 2100   3.914   3.832   7.055 -0.6900 -0.1327 -0.0792
  130LYS    HD3 2101   3.781   3.839   7.148  0.9807 -0.0309 -0.0324
  130LYS    HE2 2102   3.745   4.090   7.021 -0.3099  0.3274 -1.1831
  130LYS    HE3 2103   3.877   4.020   6.933  0.3980  0.2549  1.0548
  130LYS    HZ1 2104   3.592   3.930   6.951 -0.0931  0.7728  1.1312
  130LYS    HZ2 2105   3.682   3.962   6.822  0.3679  0.2518  0.3043
  130LYS    HZ3 2106   3.706   3.819   6.913  0.6664 -0.7532 -0.4953
  131ARG      N 2107   4.085   3.884   7.593  0.6061  0.4116 -0.9037
  131ARG     CA 2108   4.124   3.852   7.733  0.0794  0.9596 -1.4053
  131ARG      C 2109   4.255   3.768   7.741  0.4247  0.5127  0.9195
  131ARG      O 2110   4.292   3.704   7.637 -0.0520 -0.4412 -0.1927
  131ARG     CB 2111   4.004   3.785   7.806  0.4064  0.0870  1.4312
  131ARG     CG 2112   4.017   3.736   7.950  0.8106  0.3060 -0.3959
  131ARG     CD 2113   3.878   3.676   7.995  0.1446 -1.1147 -0.6296
  131ARG     NE 2114   3.855   3.544   7.927  0.0906 -0.1621  0.1190
  131ARG     CZ 2115   3.745   3.481   7.909 -0.5561  0.3449  0.2517
  131ARG    NH1 2116   3.639   3.522   7.973 -0.2800  0.5330  0.1927
  131ARG    NH2 2117   3.737   3.376   7.831  0.0134 -0.4765  1.5783
  131ARG      H 2118   3.988   3.863   7.577  0.3164 -0.1520  1.0200
  131ARG     HA 2119   4.142   3.941   7.792 -0.3294  1.3427 -1.8410
  131ARG    HB2 2120   3.923   3.856   7.792  0.6078  0.0397 -0.4374
  131ARG    HB3 2121   3.995   3.694   7.747 -0.4630  0.3692  1.1066
  131ARG    HG2 2122   4.095   3.659   7.952  0.4532 -0.0591 -0.2642
  131ARG    HG3 2123   4.047   3.820   8.012  0.4305  0.4484 -0.4019
  131ARG    HD2 2124   3.861   3.660   8.102  0.0785  1.3163 -0.1641
  131ARG    HD3 2125   3.804   3.754   7.975  0.1835 -0.9711 -0.2330
  131ARG     HE 2126   3.932   3.503   7.876  0.0567 -0.6856  0.4703
  131ARG   HH11 2127   3.548   3.482   7.960  0.2467 -0.5817 -0.3531
  131ARG   HH12 2128   3.658   3.588   8.048 -0.2705 -0.9853  1.6623
  131ARG   HH21 2129   3.651   3.323   7.823 -0.8252  0.9061  0.2512
  131ARG   HH22 2130   3.813   3.339   7.776 -0.6437  0.8845 -0.5232
  132ASN      N 2131   4.328   3.765   7.850  0.3286 -0.1219  0.0937
  132ASN     CA 2132   4.450   3.680   7.877  0.5152 -0.0028  0.4099
  132ASN      C 2133   4.422   3.530   7.855  0.0309  0.3297 -0.6802
  132ASN      O 2134   4.485   3.452   7.930  0.1046  0.3929  0.3997
  132ASN     CB 2135   4.572   3.729   7.795  0.8420  0.2137  0.2231
  132ASN     CG 2136   4.688   3.637   7.785  0.6119 -0.1092 -0.3783
  132ASN    OD1 2137   4.700   3.567   7.680 -0.2827 -0.1300  0.0564
  132ASN    ND2 2138   4.783   3.639   7.875 -0.5195  0.5671 -0.1550
  132ASN      H 2139   4.303   3.836   7.917 -1.3777  0.6657 -1.2009
  132ASN     HA 2140   4.476   3.690   7.982 -0.0516  1.5675  0.4486
  132ASN    HB2 2141   4.542   3.764   7.697 -0.1526  0.0694  0.4494
  132ASN    HB3 2142   4.611   3.815   7.848  0.0469  0.0009  1.2323
  132ASN   HD21 2143   4.852   3.566   7.868  0.1508  1.1436  0.2439
  132ASN   HD22 2144   4.762   3.682   7.964  1.4388  1.3291  0.0259
  133ASP      N 2145   4.334   3.482   7.773  0.5514 -0.5192  0.5950
  133ASP     CA 2146   4.314   3.340   7.750  0.0223  0.0723 -0.5997
  133ASP      C 2147   4.435   3.262   7.688  0.4963 -0.4203 -0.5262
  133ASP      O 2148   4.469   3.148   7.712  0.5978 -0.0704 -0.3212
  133ASP     CB 2149   4.191   3.314   7.655 -0.9720  0.9589  0.0386
  133ASP     CG 2150   4.059   3.375   7.717  0.3759 -0.0222  0.7436
  133ASP    OD1 2151   3.963   3.405   7.635 -0.7149  0.6865 -0.5906
  133ASP    OD2 2152   4.050   3.384   7.836 -0.0631 -0.2182 -0.1341
  133ASP      H 2153   4.312   3.546   7.699 -0.5642  0.1800  1.4662
  133ASP     HA 2154   4.279   3.296   7.843 -0.9896  0.7749 -0.6199
  133ASP    HB2 2155   4.218   3.359   7.560  0.8907 -0.5467 -0.2692
  133ASP    HB3 2156   4.172   3.207   7.644  0.4645  0.7548 -1.0345
  134TYR      N 2157   4.516   3.342   7.621  0.2669  0.3694  0.3726
  134TYR     CA 2158   4.634   3.304   7.540  0.7701  0.6398  0.2381
  134TYR      C 2159   4.729   3.206   7.616  0.4313 -1.1051 -0.1604
  134TYR      O 2160   4.737   3.087   7.585  0.0763 -0.5418 -0.0058
  134TYR     CB 2161   4.603   3.257   7.396  0.0607  1.3309 -1.1321
  134TYR     CG 2162   4.516   3.344   7.320  0.2721 -0.5986 -0.2048
  134TYR    CD1 2163   4.393   3.295   7.274 -0.1568  0.6094  1.0306
  134TYR    CD2 2164   4.553   3.473   7.289  0.1485 -0.7966  0.6295
  134TYR    CE1 2165   4.312   3.379   7.192 -0.0974  0.2588 -0.0003
  134TYR    CE2 2166   4.476   3.554   7.199  0.2119 -0.0187 -0.3069
  134TYR     CZ 2167   4.353   3.506   7.148  0.4423 -0.2387  0.5079
  134TYR     OH 2168   4.274   3.584   7.063  0.1832  0.4591 -0.4064
  134TYR      H 2169   4.494   3.440   7.629  1.2223  0.5587  1.0920
  134TYR     HA 2170   4.701   3.389   7.526  0.2593  0.8639 -1.0946
  134TYR    HB2 2171   4.703   3.251   7.352  0.4911  0.0208 -0.1068
  134TYR    HB3 2172   4.554   3.160   7.393  0.4991  1.1046 -1.0905
  134TYR    HD1 2173   4.359   3.196   7.301 -0.4028  0.4797  0.2952
  134TYR    HD2 2174   4.651   3.512   7.315  0.1085  1.1600 -1.4726
  134TYR    HE1 2175   4.217   3.338   7.158 -0.2112  0.2265  0.3475
  134TYR    HE2 2176   4.507   3.652   7.163 -0.3094  0.4109  0.3730
  134TYR     HH 2177   4.298   3.677   7.057 -0.7924  0.6883 -2.1972
  135ASP      N 2178   4.815   3.265   7.701  0.1270  0.0990  0.5643
  135ASP     CA 2179   4.935   3.200   7.758 -0.1463  0.7447 -0.7119
  135ASP      C 2180   4.978   3.286   7.887  0.1788  0.3803 -0.1780
  135ASP      O 2181   4.967   3.407   7.887 -0.1973  0.2371 -0.5453
  135ASP     CB 2182   5.036   3.215   7.650 -0.0427  1.1283 -0.0307
  135ASP     CG 2183   5.171   3.174   7.695 -0.6975 -0.3774  0.8839
  135ASP    OD1 2184   5.272   3.246   7.676  0.9497 -0.1340 -0.3667
  135ASP    OD2 2185   5.193   3.065   7.745 -0.3495  0.1330  0.0690
  135ASP      H 2186   4.795   3.356   7.740 -1.3330 -0.2385  0.7328
  135ASP     HA 2187   4.924   3.093   7.778 -0.0400  0.8927  0.1938
  135ASP    HB2 2188   5.002   3.160   7.562  0.1264  0.8575  0.0674
  135ASP    HB3 2189   5.037   3.318   7.614 -0.7709  0.6933 -1.4865
  136ASP      N 2190   5.035   3.215   7.984  0.5269  0.1293  0.9945
  136ASP     CA 2191   5.092   3.276   8.100 -1.0016 -0.8119 -0.5475
  136ASP      C 2192   5.241   3.225   8.110  0.5520  0.0389 -0.7826
  136ASP      O 2193   5.303   3.241   8.219 -0.0778 -0.3207 -0.2984
  136ASP     CB 2194   5.020   3.247   8.227 -0.0786  0.2512 -0.6860
  136ASP     CG 2195   4.877   3.300   8.206 -0.0012  0.3308 -0.2286
  136ASP    OD1 2196   4.852   3.420   8.223  0.2367  0.1433 -0.4553
  136ASP    OD2 2197   4.786   3.217   8.190 -0.4132  0.1394 -0.0397
  136ASP      H 2198   5.033   3.116   7.964 -1.3158  0.3789 -0.7966
  136ASP     HA 2199   5.102   3.384   8.094  1.0765 -0.7247  1.4655
  136ASP    HB2 2200   5.003   3.142   8.248  0.9609  0.4377  1.6506
  136ASP    HB3 2201   5.074   3.285   8.314  1.0258 -1.7913 -0.3558
  137THR      N 2202   5.303   3.182   8.000 -0.8581  0.6178 -0.3901
  137THR     CA 2203   5.449   3.154   7.995  0.1633 -0.3518 -0.0702
  137THR      C 2204   5.541   3.278   8.010  1.2723 -0.3658  0.0427
  137THR      O 2205   5.513   3.382   7.950  0.3292 -0.2997 -0.2932
  137THR     CB 2206   5.491   3.089   7.863  0.3062 -0.8438 -0.8724
  137THR    OG1 2207   5.418   2.973   7.837  0.5333 -0.0486 -0.3216
  137THR    CG2 2208   5.635   3.062   7.858 -0.8510 -1.0750  0.3284
  137THR      H 2209   5.252   3.140   7.924 -0.1009  0.6554 -0.9534
  137THR     HA 2210   5.480   3.092   8.079 -0.3715 -0.9463 -0.2902
  137THR     HB 2211   5.468   3.161   7.784  0.5363  0.5094  0.2327
  137THR    HG1 2212   5.332   3.011   7.819  0.7168  0.4361 -0.1890
  137THR   HG21 2213   5.657   3.017   7.761  0.0734  0.0123 -0.0073
  137THR   HG22 2214   5.699   3.150   7.851 -0.0419 -1.6492  0.2267
  137THR   HG23 2215   5.676   3.004   7.940  0.3427  0.0976  0.6293
  138ILE      N 2216   5.636   3.264   8.101  0.2271 -0.1200  0.1839
  138ILE     CA 2217   5.727   3.378   8.127 -0.2285 -0.7329  0.2462
  138ILE      C 2218   5.791   3.429   7.989  0.1187  0.7067 -0.7981
  138ILE      O 2219   5.832   3.347   7.905 -0.5683 -0.6640 -1.7392
  138ILE     CB 2220   5.837   3.338   8.238 -0.2262 -0.1186  1.0683
  138ILE    CG1 2221   5.791   3.358   8.384  0.3688 -1.0326 -0.0371
  138ILE    CG2 2222   5.898   3.197   8.222 -0.0768  0.8520 -0.0886
  138ILE    CD1 2223   5.792   3.510   8.416  0.5293 -0.8067  0.6647
  138ILE      H 2224   5.659   3.179   8.150  0.3424 -0.0176  0.3103
  138ILE     HA 2225   5.652   3.445   8.170 -0.4602 -0.7095 -0.1858
  138ILE     HB 2226   5.922   3.402   8.216 -0.0531 -0.5835  0.3256
  138ILE   HG12 2227   5.697   3.309   8.411  0.0750 -1.0242 -0.9847
  138ILE   HG13 2228   5.862   3.308   8.450  0.5029 -0.3844  0.3265
  138ILE   HG21 2229   5.820   3.122   8.233  0.9817 -0.3611 -0.3989
  138ILE   HG22 2230   5.935   3.162   8.126 -0.3833 -0.5678  0.2739
  138ILE   HG23 2231   5.971   3.180   8.300  0.0475 -0.5026 -0.4589
  138ILE   HD11 2232   5.711   3.548   8.354  0.7738 -1.3792 -0.0326
  138ILE   HD12 2233   5.765   3.533   8.520 -1.4150  1.9727 -0.2178
  138ILE   HD13 2234   5.893   3.542   8.392  0.2081 -0.8282 -0.9425
  139PRO      N 2235   5.796   3.560   7.967 -0.1273 -0.2508 -0.0178
  139PRO     CA 2236   5.823   3.600   7.827 -0.0685 -0.1253 -0.1549
  139PRO      C 2237   5.960   3.574   7.769 -0.9957  0.4023  0.3474
  139PRO      O 2238   5.974   3.524   7.658  0.5484  0.8232  0.6259
  139PRO     CB 2239   5.795   3.755   7.839  0.0570  0.3242  0.6989
  139PRO     CG 2240   5.815   3.794   7.988 -0.6710  0.0796  1.8270
  139PRO     CD 2241   5.760   3.674   8.055 -0.2832 -0.2641 -0.9413
  139PRO     HA 2242   5.744   3.556   7.765 -0.1136 -1.5248  0.7748
  139PRO    HB2 2243   5.846   3.811   7.761 -0.8446  0.7757  0.4059
  139PRO    HB3 2244   5.694   3.780   7.807  0.4307  0.8082 -0.1629
  139PRO    HG2 2245   5.920   3.815   8.006 -0.4504  1.0009 -0.1152
  139PRO    HG3 2246   5.756   3.881   8.017 -0.0345  0.7766  1.0921
  139PRO    HD2 2247   5.801   3.661   8.156 -0.0479  0.7539 -0.8842
  139PRO    HD3 2248   5.652   3.688   8.055 -0.3434  0.0287  1.2856
  140ILE      N 2249   6.070   3.587   7.847  0.5004 -0.0797 -0.4931
  140ILE     CA 2250   6.209   3.571   7.811 -0.5877  0.8604 -1.1577
  140ILE      C 2251   6.238   3.619   7.678 -0.3418 -0.4205  0.9668
  140ILE      O 2252   6.264   3.539   7.584  0.2752 -0.7075  0.0588
  140ILE     CB 2253   6.239   3.423   7.845  0.0986 -0.3770  0.4702
  140ILE    CG1 2254   6.381   3.394   7.825 -0.2686  0.5893  0.2939
  140ILE    CG2 2255   6.187   3.371   7.985 -0.5453 -0.3118  0.4517
  140ILE    CD1 2256   6.476   3.482   7.908 -0.5969 -0.4430  0.1627
  140ILE      H 2257   6.049   3.623   7.939 -1.3372 -0.8317 -0.5415
  140ILE     HA 2258   6.256   3.634   7.887  0.0642 -0.2355 -0.5945
  140ILE     HB 2259   6.192   3.360   7.770 -0.4938  0.3566  0.2020
  140ILE   HG12 2260   6.393   3.290   7.854  0.1997  0.7710  0.8058
  140ILE   HG13 2261   6.410   3.407   7.721 -0.4984  0.7860  0.2544
  140ILE   HG21 2262   6.078   3.370   7.985 -0.5519 -0.2316 -0.1492
  140ILE   HG22 2263   6.222   3.268   7.994  0.2511 -0.2529 -1.1967
  140ILE   HG23 2264   6.230   3.435   8.062 -0.1643  0.5341 -0.4282
  140ILE   HD11 2265   6.448   3.484   8.013 -0.1513 -0.1268  0.2853
  140ILE   HD12 2266   6.578   3.443   7.914 -0.8005 -0.8530  1.4951
  140ILE   HD13 2267   6.479   3.586   7.875 -0.4934 -0.2150  0.8690
  141LEU      N 2268   6.236   3.753   7.656  0.5187 -0.4308  0.2769
  141LEU     CA 2269   6.269   3.825   7.531  0.5516  0.4237 -0.9932
  141LEU      C 2270   6.419   3.837   7.512 -0.4898  0.3932 -0.6163
  141LEU      O 2271   6.502   3.867   7.600 -0.5167  0.5634  0.5426
  141LEU     CB 2272   6.192   3.960   7.528  0.7897  0.5373  0.1442
  141LEU     CG 2273   6.040   3.943   7.534 -0.1260  0.5121  0.6193
  141LEU    CD1 2274   5.970   4.073   7.581  0.2139 -0.1759 -0.5965
  141LEU    CD2 2275   5.983   3.903   7.395 -0.1425  0.8218  0.4594
  141LEU      H 2276   6.213   3.812   7.735  0.7320 -0.6664  0.5164
  141LEU     HA 2277   6.233   3.752   7.459 -0.8466  1.0411 -0.9808
  141LEU    HB2 2278   6.228   4.022   7.610  0.7387  0.3568  0.3062
  141LEU    HB3 2279   6.221   3.999   7.431  0.7188  0.1473 -0.0391
  141LEU     HG 2280   6.008   3.866   7.605 -1.1170 -0.1817 -0.5059
  141LEU   HD11 2281   5.862   4.056   7.590  0.0065  0.5868 -1.4375
  141LEU   HD12 2282   6.011   4.113   7.674 -0.1270 -0.4805 -0.3028
  141LEU   HD13 2283   5.990   4.145   7.502 -0.9711 -0.7639 -1.4929
  141LEU   HD21 2284   6.018   3.977   7.324  1.7312 -0.0270  0.3857
  141LEU   HD22 2285   6.033   3.811   7.366  0.5822  1.0768  0.8420
  141LEU   HD23 2286   5.875   3.898   7.412 -0.0911  0.3785  0.6929
  142ASP      N 2287   6.452   3.829   7.387 -0.7975 -0.1379  0.2734
  142ASP     CA 2288   6.588   3.868   7.341  0.7942 -0.3699 -0.0543
  142ASP      C 2289   6.607   4.022   7.362 -0.2695  0.9766  0.6695
  142ASP      O 2290   6.514   4.097   7.318 -0.6780  0.0887 -0.1913
  142ASP     CB 2291   6.592   3.831   7.192 -0.5451 -0.5787  0.7944
  142ASP     CG 2292   6.724   3.885   7.129  0.1005 -0.1634 -0.2460
  142ASP    OD1 2293   6.718   3.938   7.011  0.4597  0.1762 -0.6976
  142ASP    OD2 2294   6.828   3.873   7.195 -0.1845 -0.0326  0.0778
  142ASP      H 2295   6.388   3.785   7.323  0.1723 -1.2169 -0.0323
  142ASP     HA 2296   6.666   3.811   7.392  0.0274 -0.7450  0.7501
  142ASP    HB2 2297   6.583   3.722   7.186  0.7652 -0.6826 -0.2197
  142ASP    HB3 2298   6.512   3.879   7.136  1.0232  1.1052 -0.2552
  143ALA      N 2299   6.727   4.061   7.414 -0.3085 -0.1421 -0.2506
  143ALA     CA 2300   6.770   4.206   7.407  0.2648  0.5214  0.3568
  143ALA      C 2301   6.769   4.261   7.262  0.6809  0.5225 -1.0449
  143ALA      O 2302   6.800   4.191   7.171 -0.5005 -0.5563 -0.0180
  143ALA     CB 2303   6.697   4.284   7.518  0.4386 -0.7005 -1.2627
  143ALA      H 2304   6.782   3.990   7.460 -0.7179 -0.1661  0.2171
  143ALA     HA 2305   6.875   4.204   7.437  0.4147  0.7551 -0.1295
  143ALA    HB1 2306   6.724   4.247   7.616  0.4057 -0.2413 -1.0750
  143ALA    HB2 2307   6.720   4.391   7.515 -0.0169 -0.5736 -0.4807
  143ALA    HB3 2308   6.590   4.269   7.504  0.1504  0.8172 -0.9751
  144LEU      N 2309   6.731   4.387   7.244  0.2957  0.7270 -0.3720
  144LEU     CA 2310   6.736   4.454   7.118 -0.4882 -0.0422  0.4310
  144LEU      C 2311   6.882   4.500   7.084  0.2581  0.5802  0.1343
  144LEU      O 2312   6.949   4.577   7.158  0.7401  0.6106  0.3083
  144LEU     CB 2313   6.634   4.563   7.105  0.0344 -0.2237  0.4129
  144LEU     CG 2314   6.489   4.502   7.129 -0.0274  0.3162 -0.4122
  144LEU    CD1 2315   6.379   4.608   7.168 -0.7621  2.0388  0.7083
  144LEU    CD2 2316   6.452   4.414   7.014  0.8285 -1.3050  0.2486
  144LEU      H 2317   6.686   4.429   7.324 -1.5748 -0.1180 -0.8689
  144LEU     HA 2318   6.707   4.374   7.050 -0.9242 -0.0585  0.6311
  144LEU    HB2 2319   6.654   4.646   7.174 -0.1556 -0.1708  0.4079
  144LEU    HB3 2320   6.636   4.599   7.002 -1.8919  0.3441  0.4937
  144LEU     HG 2321   6.494   4.428   7.209  0.1711  0.6744 -0.0901
  144LEU   HD11 2322   6.409   4.640   7.267 -0.5000 -0.5963  1.6411
  144LEU   HD12 2323   6.371   4.680   7.086  1.0836  0.2640 -1.2634
  144LEU   HD13 2324   6.284   4.557   7.185  0.4588 -0.8100  0.1197
  144LEU   HD21 2325   6.348   4.383   7.024  0.1433  0.5753 -0.2934
  144LEU   HD22 2326   6.467   4.474   6.925  0.9215 -0.6295  0.7054
  144LEU   HD23 2327   6.508   4.320   7.018 -0.0222 -1.8360  1.9021
  145LYS      N 2328   6.937   4.448   6.963  0.4835 -0.5051 -0.9663
  145LYS     CA 2329   7.067   4.480   6.912 -0.2992  0.4989  0.2645
  145LYS      C 2330   7.087   4.626   6.897 -0.2310  0.4761  0.2378
  145LYS      O 2331   7.003   4.692   6.845 -0.1070  0.0291  0.5939
  145LYS     CB 2332   7.083   4.397   6.778 -0.0446  0.4043 -0.1270
  145LYS     CG 2333   7.222   4.416   6.704  1.2074  0.0789 -0.2579
  145LYS     CD 2334   7.227   4.330   6.577 -0.6362 -0.9289  1.5671
  145LYS     CE 2335   7.328   4.396   6.467  0.1196  0.3736 -1.3415
  145LYS     NZ 2336   7.337   4.319   6.348 -0.2609  0.4838  0.5648
  145LYS      H 2337   6.886   4.378   6.911  0.0991 -0.0155 -1.2713
  145LYS     HA 2338   7.141   4.440   6.981 -0.0911  0.6206  0.1129
  145LYS    HB2 2339   7.070   4.289   6.793  0.8780  0.1941 -0.7156
  145LYS    HB3 2340   7.002   4.430   6.713  0.2595  1.2576 -0.0926
  145LYS    HG2 2341   7.221   4.523   6.683 -0.6624 -0.0304 -1.1276
  145LYS    HG3 2342   7.313   4.400   6.761  0.8424 -0.7410  0.1258
  145LYS    HD2 2343   7.256   4.227   6.601 -0.4685 -1.3263 -0.0844
  145LYS    HD3 2344   7.126   4.333   6.537 -0.3840  0.7554  0.9101
  145LYS    HE2 2345   7.282   4.487   6.430 -0.8918  0.1082 -0.8252
  145LYS    HE3 2346   7.422   4.418   6.516 -0.7880 -0.1321  0.9142
  145LYS    HZ1 2347   7.391   4.366   6.276 -1.5181 -0.6448 -1.3023
  145LYS    HZ2 2348   7.393   4.238   6.370  0.3557  0.9843  0.9342
  145LYS    HZ3 2349   7.245   4.297   6.312  0.1837 -0.7266  0.0590
  146VAL      N 2350   7.209   4.671   6.931 -0.6583  0.9083 -0.5644
  146VAL     CA 2351   7.263   4.805   6.919 -0.1130  0.9342  0.2562
  146VAL      C 2352   7.256   4.860   6.774 -0.1646  0.7911 -0.1108
  146VAL      O 2353   7.159   4.931   6.742  0.5490  0.0579 -0.0984
  146VAL     CB 2354   7.217   4.908   7.027 -0.1520 -0.3986  0.9184
  146VAL    CG1 2355   7.231   4.851   7.168 -0.0465  0.0476 -1.3751
  146VAL    CG2 2356   7.303   5.038   7.020  0.1143 -0.1657  0.5125
  146VAL      H 2357   7.263   4.605   6.984 -0.4376 -0.0158 -1.8406
  146VAL     HA 2358   7.369   4.804   6.944 -0.0459 -0.0013 -0.0099
  146VAL     HB 2359   7.112   4.929   7.010 -0.0052  0.0890  0.5853
  146VAL   HG11 2360   7.331   4.818   7.198 -0.1984  0.4000 -0.3911
  146VAL   HG12 2361   7.192   4.927   7.236 -0.5310  0.3902 -2.0112
  146VAL   HG13 2362   7.166   4.765   7.184  0.0581 -0.0066 -1.2360
  146VAL   HG21 2363   7.408   5.011   7.016 -0.0895 -0.9101 -0.5931
  146VAL   HG22 2364   7.273   5.097   6.933 -0.4244  1.6770  1.8310
  146VAL   HG23 2365   7.279   5.113   7.096 -0.3734  0.3803 -0.1540
  147THR      N 2366   7.332   4.803   6.678  0.4393  0.4743 -0.5219
  147THR     CA 2367   7.344   4.866   6.547  0.4425  0.1913  0.6143
  147THR      C 2368   7.213   4.849   6.460  0.1979  1.4246 -0.3936
  147THR      O 2369   7.213   4.896   6.350  0.2010 -0.3301 -0.3635
  147THR     CB 2370   7.461   4.806   6.470  0.0031 -0.6504  0.1234
  147THR    OG1 2371   7.457   4.668   6.477 -0.4767 -0.9413  0.0609
  147THR    CG2 2372   7.595   4.848   6.525  0.9174  1.4123 -0.1668
  147THR      H 2373   7.398   4.739   6.719 -0.5771 -0.4522 -0.2327
  147THR     HA 2374   7.365   4.969   6.573  0.9390  0.0319  0.8723
  147THR     HB 2375   7.459   4.845   6.369  1.6079 -0.0907  0.2458
  147THR    HG1 2376   7.488   4.639   6.563 -0.1629 -1.9824 -0.3756
  147THR   HG21 2377   7.679   4.795   6.480  0.4994 -0.3568  0.9546
  147THR   HG22 2378   7.597   4.957   6.526  0.4498  1.4314  0.6989
  147THR   HG23 2379   7.590   4.813   6.628 -0.2248  1.0679 -0.3074
  148ALA      N 2380   7.105   4.776   6.508 -0.7646 -0.4575  0.3708
  148ALA     CA 2381   6.982   4.750   6.438  0.7661 -0.2780  0.5547
  148ALA      C 2382   6.879   4.865   6.460 -0.0946 -0.1539  0.6110
  148ALA      O 2383   6.775   4.867   6.392  0.2970  0.5539 -0.0037
  148ALA     CB 2384   6.911   4.624   6.481  0.3271  0.0601  1.0118
  148ALA      H 2385   7.084   4.775   6.606 -1.3124  0.0679  0.2702
  148ALA     HA 2386   7.006   4.751   6.332 -0.3897 -0.0412  0.2688
  148ALA    HB1 2387   6.888   4.632   6.587  0.1779 -0.3233  1.0109
  148ALA    HB2 2388   6.818   4.609   6.427  1.1495 -1.5751 -0.1296
  148ALA    HB3 2389   6.974   4.535   6.474  0.3018  0.1045 -0.6537
  149ASN      N 2390   6.896   4.958   6.556  0.0833  0.4193  0.1297
  149ASN     CA 2391   6.810   5.078   6.588  0.6024 -0.9180  1.0353
  149ASN      C 2392   6.660   5.049   6.587 -0.3178  0.0761 -0.3721
  149ASN      O 2393   6.579   5.110   6.518 -0.4109 -0.6245  0.3807
  149ASN     CB 2394   6.857   5.191   6.487  0.9333  0.3551  0.0511
  149ASN     CG 2395   6.967   5.290   6.540 -0.2194  0.2357 -0.4272
  149ASN    OD1 2396   7.002   5.300   6.656  0.0541  0.3411 -0.3021
  149ASN    ND2 2397   7.000   5.386   6.458  1.0405  0.0145 -0.1690
  149ASN      H 2398   6.975   4.944   6.616 -0.0749 -0.4210  0.1656
  149ASN     HA 2399   6.841   5.121   6.684  1.1218  0.5776  0.2608
  149ASN    HB2 2400   6.886   5.144   6.394  0.0785 -0.4821  0.1694
  149ASN    HB3 2401   6.770   5.252   6.462  0.5635 -0.7546 -1.6758
  149ASN   HD21 2402   7.034   5.470   6.500  0.3639  0.0260  0.3966
  149ASN   HD22 2403   6.964   5.378   6.364  0.4040  0.2163  0.0438
  150ILE      N 2404   6.620   4.944   6.661 -0.2448 -0.1964 -0.3667
  150ILE     CA 2405   6.482   4.912   6.667  0.1970  0.3695  0.1016
  150ILE      C 2406   6.396   5.005   6.751 -1.0477  0.1635 -0.4414
  150ILE      O 2407   6.450   5.065   6.850 -0.0711 -0.7480 -0.2587
  150ILE     CB 2408   6.464   4.765   6.712 -0.9824 -0.2820  0.9386
  150ILE    CG1 2409   6.509   4.673   6.591  0.0246 -0.8500  0.4157
  150ILE    CG2 2410   6.322   4.721   6.753  0.1773  0.2653  0.0228
  150ILE    CD1 2411   6.547   4.530   6.628  0.1026 -0.8883  0.6341
  150ILE      H 2412   6.677   4.894   6.729 -1.3880  0.1366  0.9291
  150ILE     HA 2413   6.447   4.912   6.564  1.3489  0.1672 -0.3239
  150ILE     HB 2414   6.531   4.759   6.799 -0.0141 -0.5774  0.2063
  150ILE   HG12 2415   6.440   4.662   6.507  0.4140 -0.6456  0.0637
  150ILE   HG13 2416   6.603   4.703   6.545 -0.2182 -0.4748  0.1418
  150ILE   HG21 2417   6.279   4.794   6.823 -0.4207  0.0369 -0.0951
  150ILE   HG22 2418   6.256   4.703   6.669  0.4606  0.6590 -0.2927
  150ILE   HG23 2419   6.331   4.631   6.814 -0.1422 -0.3109 -0.7521
  150ILE   HD11 2420   6.476   4.472   6.688 -0.9559 -0.0075  0.3008
  150ILE   HD12 2421   6.577   4.477   6.538  1.0875 -0.2378  0.5496
  150ILE   HD13 2422   6.629   4.540   6.699  0.2904 -0.6593  0.3855
  151VAL      N 2423   6.276   5.025   6.717  0.1311  0.2079  0.6851
  151VAL     CA 2424   6.162   5.090   6.789 -0.4841  0.4946  0.1302
  151VAL      C 2425   6.047   4.999   6.770 -0.2133 -0.3471  0.9382
  151VAL      O 2426   6.001   4.971   6.654 -0.0252  0.6990 -0.0677
  151VAL     CB 2427   6.143   5.235   6.739 -0.8746 -0.2172  0.9648
  151VAL    CG1 2428   6.025   5.302   6.802  1.7536 -1.1520  0.1442
  151VAL    CG2 2429   6.267   5.323   6.753 -1.3283 -0.3743 -0.1751
  151VAL      H 2430   6.251   4.995   6.624  0.4569 -0.6146  0.8488
  151VAL     HA 2431   6.183   5.101   6.896 -0.0962 -0.4206  0.1663
  151VAL     HB 2432   6.135   5.235   6.630  0.4649  0.1500  0.8245
  151VAL   HG11 2433   6.012   5.296   6.910 -0.2561  0.1921  0.0839
  151VAL   HG12 2434   6.026   5.408   6.775  0.3394 -0.9326  0.7875
  151VAL   HG13 2435   5.939   5.258   6.753  1.4761  0.3635 -0.8610
  151VAL   HG21 2436   6.291   5.327   6.860 -1.6878  0.4031 -0.1120
  151VAL   HG22 2437   6.357   5.293   6.699 -0.6009  0.5535  0.4642
  151VAL   HG23 2438   6.248   5.428   6.735  0.5662  0.0251 -0.2978
  152PHE      N 2439   6.015   4.932   6.880  0.4708 -0.2206 -0.1954
  152PHE     CA 2440   5.901   4.841   6.887  0.0833  1.0306 -0.5033
  152PHE      C 2441   5.784   4.878   6.973 -0.1368  0.1556 -0.4979
  152PHE      O 2442   5.810   4.911   7.093  0.1691 -0.0598  0.1014
  152PHE     CB 2443   5.956   4.696   6.926  1.2572  0.4483  0.4194
  152PHE     CG 2444   5.841   4.593   6.946  0.2798 -0.4822  0.7784
  152PHE    CD1 2445   5.785   4.537   6.825 -0.3456 -0.8587 -0.1364
  152PHE    CD2 2446   5.782   4.562   7.069 -0.3918 -0.7844  0.5609
  152PHE    CE1 2447   5.689   4.439   6.828 -0.1976  0.3421 -0.6836
  152PHE    CE2 2448   5.681   4.463   7.072  0.1673  0.5219 -0.1900
  152PHE     CZ 2449   5.632   4.399   6.956  0.0856 -1.0823  0.6652
  152PHE      H 2450   6.061   4.954   6.967 -0.1984 -0.7898  0.3288
  152PHE     HA 2451   5.863   4.824   6.786  0.4770 -1.6870 -0.3540
  152PHE    HB2 2452   6.018   4.654   6.847  0.2695 -1.3198  0.4804
  152PHE    HB3 2453   6.013   4.707   7.019  1.1852  0.4189  0.4671
  152PHE    HD1 2454   5.829   4.574   6.734  0.0532  0.5937  0.5887
  152PHE    HD2 2455   5.826   4.609   7.155  1.4684 -0.7191 -0.3251
  152PHE    HE1 2456   5.645   4.403   6.736 -0.6654 -0.1104 -0.2952
  152PHE    HE2 2457   5.638   4.436   7.168 -0.9680  0.3297 -0.7198
  152PHE     HZ 2458   5.553   4.325   6.954 -0.4501 -0.5341  0.6929
  153GLY      N 2459   5.664   4.880   6.927  0.8302  0.2487  0.2823
  153GLY     CA 2460   5.540   4.913   7.009 -0.9103 -0.1502  0.3125
  153GLY      C 2461   5.414   4.828   6.993  1.3046  0.0043  0.9692
  153GLY      O 2462   5.383   4.772   6.881  0.1740 -0.1018 -0.1263
  153GLY      H 2463   5.649   4.843   6.834  0.6457 -0.8383  0.7137
  153GLY    HA2 2464   5.570   4.906   7.114 -0.2384 -0.1256  0.1282
  153GLY    HA3 2465   5.511   5.017   6.989  0.3579  0.3644  0.9333
  154TYR      N 2466   5.348   4.789   7.096  0.0845 -0.2056 -0.4299
  154TYR     CA 2467   5.239   4.691   7.092  0.8540  0.0056 -0.3815
  154TYR      C 2468   5.109   4.740   7.167 -0.0335  0.0856  0.7580
  154TYR      O 2469   5.098   4.734   7.289 -0.2289  0.0210  0.0822
  154TYR     CB 2470   5.293   4.563   7.154  0.0625 -0.7950 -0.1386
  154TYR     CG 2471   5.212   4.439   7.159  0.8968  0.4742 -0.2908
  154TYR    CD1 2472   5.092   4.421   7.077  0.2269  0.2429 -0.6529
  154TYR    CD2 2473   5.260   4.335   7.238 -0.1675  0.0087 -0.2852
  154TYR    CE1 2474   5.035   4.294   7.083  0.2396  0.6079 -0.4732
  154TYR    CE2 2475   5.193   4.210   7.241 -0.6099 -0.4798  0.7975
  154TYR     CZ 2476   5.084   4.184   7.154  0.5616  0.4192 -0.6841
  154TYR     OH 2477   5.006   4.070   7.158  0.4173 -0.5391  0.8030
  154TYR      H 2478   5.380   4.821   7.186 -0.3208 -0.6885 -0.1023
  154TYR     HA 2479   5.210   4.672   6.989  1.1282  0.0155 -0.4636
  154TYR    HB2 2480   5.385   4.547   7.098  1.0304  1.3648  0.5889
  154TYR    HB3 2481   5.336   4.582   7.253 -1.6880 -0.7309  0.6858
  154TYR    HD1 2482   5.042   4.493   7.014 -0.8651  0.1263  0.0126
  154TYR    HD2 2483   5.344   4.348   7.304  0.6693  0.4243 -1.3687
  154TYR    HE1 2484   4.946   4.281   7.023 -0.5903 -0.4617  0.8855
  154TYR    HE2 2485   5.240   4.136   7.305  0.1117 -0.8217 -0.0882
  154TYR     HH 2486   5.049   3.998   7.205 -0.0739 -0.9063  0.6971
  155ALA      N 2487   5.005   4.774   7.092  0.1928  0.0805  0.2981
  155ALA     CA 2488   4.875   4.806   7.145  0.5320  0.2839  0.4074
  155ALA      C 2489   4.767   4.698   7.124  0.9018  0.3025 -0.2849
  155ALA      O 2490   4.723   4.668   7.015 -0.1940 -0.1889  0.8852
  155ALA     CB 2491   4.831   4.938   7.068  0.4281  1.1322  0.2701
  155ALA      H 2492   5.010   4.766   6.991  0.6608  0.4398  0.2845
  155ALA     HA 2493   4.880   4.826   7.253  0.6745 -0.0970  0.4722
  155ALA    HB1 2494   4.819   4.910   6.964 -0.7601 -0.3855  0.7376
  155ALA    HB2 2495   4.735   4.965   7.111  0.3159  0.6376  0.3365
  155ALA    HB3 2496   4.907   5.016   7.077  1.2040  0.4148  0.1519
  156THR      N 2497   4.690   4.656   7.228 -0.3391 -0.3900  0.0843
  156THR     CA 2498   4.568   4.574   7.217 -0.3864  0.7921  0.0519
  156THR      C 2499   4.444   4.637   7.278 -0.2136 -0.1747  0.2598
  156THR      O 2500   4.334   4.579   7.268 -0.4426 -0.1070 -0.3613
  156THR     CB 2501   4.602   4.435   7.276 -0.0886  0.3610  0.5684
  156THR    OG1 2502   4.637   4.434   7.403 -0.3408 -0.5732 -0.8346
  156THR    CG2 2503   4.722   4.366   7.201  1.4046 -0.0048 -0.6789
  156THR      H 2504   4.713   4.692   7.320 -0.0529 -1.0285  0.2740
  156THR     HA 2505   4.545   4.560   7.111  0.1772  0.9317 -0.0953
  156THR     HB 2506   4.524   4.362   7.255  0.2262 -0.0010  0.6517
  156THR    HG1 2507   4.557   4.455   7.452  0.1783  0.6259 -0.4062
  156THR   HG21 2508   4.710   4.260   7.222 -0.3961  0.3829  0.7065
  156THR   HG22 2509   4.717   4.384   7.094  1.1520 -0.6067 -0.7742
  156THR   HG23 2510   4.819   4.390   7.245  1.5439 -0.4749 -0.7233
  157CYS      N 2511   4.465   4.749   7.350 -0.7447  0.0123  0.2843
  157CYS     CA 2512   4.386   4.766   7.472  0.3029 -0.8566  0.3732
  157CYS      C 2513   4.376   4.648   7.560 -0.2911  0.5133 -0.1116
  157CYS      O 2514   4.486   4.600   7.603  0.9472 -0.0598  0.5999
  157CYS     CB 2515   4.438   4.882   7.564 -0.0188 -0.0628 -0.1095
  157CYS     SG 2516   4.417   5.042   7.484 -0.2565  0.2307  0.1072
  157CYS      H 2517   4.545   4.809   7.337 -0.6942 -0.0401  0.3560
  157CYS     HA 2518   4.287   4.785   7.432  0.8221 -0.9340 -1.0563
  157CYS    HB2 2519   4.381   4.881   7.658 -0.3314  0.9193 -0.2590
  157CYS    HB3 2520   4.545   4.882   7.582 -0.1574 -0.0714  0.8369
  158GLN      N 2521   4.257   4.598   7.596 -0.0046  0.4821  0.3561
  158GLN     CA 2522   4.242   4.482   7.684  1.0904 -0.0320  0.5077
  158GLN      C 2523   4.219   4.536   7.824 -0.0967  0.2568 -0.4901
  158GLN      O 2524   4.122   4.603   7.855  0.7541 -0.2128 -0.0474
  158GLN     CB 2525   4.122   4.398   7.632  0.2110  0.7531  0.2841
  158GLN     CG 2526   4.108   4.285   7.739 -0.0823  0.1272 -0.3043
  158GLN     CD 2527   4.001   4.178   7.714  0.4105  0.1527 -0.4235
  158GLN    OE1 2528   3.949   4.151   7.609  0.1904  0.3323 -0.2786
  158GLN    NE2 2529   3.964   4.117   7.822 -0.1182  0.3102 -0.0900
  158GLN      H 2530   4.172   4.644   7.569 -0.1185  0.5756  0.8589
  158GLN     HA 2531   4.338   4.431   7.679  0.9728 -0.2529  0.4731
  158GLN    HB2 2532   4.152   4.348   7.540 -0.8086 -0.6576  0.6523
  158GLN    HB3 2533   4.029   4.453   7.622 -0.1923 -0.0347 -0.4720
  158GLN    HG2 2534   4.094   4.328   7.838  0.2530  0.8752 -0.5594
  158GLN    HG3 2535   4.202   4.230   7.734  0.4118  0.7978  0.7839
  158GLN   HE21 2536   3.870   4.079   7.818 -0.0970  0.3330 -1.4454
  158GLN   HE22 2537   4.024   4.131   7.902  0.5045  0.0574 -0.5012
  159GLY      N 2538   4.303   4.497   7.916 -0.0454 -0.3751  0.2855
  159GLY     CA 2539   4.285   4.528   8.059 -0.1228 -1.1160  1.2576
  159GLY      C 2540   4.203   4.416   8.134 -0.0652 -1.1029 -0.2726
  159GLY      O 2541   4.179   4.307   8.087 -0.5773 -0.0744  0.0670
  159GLY      H 2542   4.376   4.436   7.882 -0.4200 -0.4028 -0.5113
  159GLY    HA2 2543   4.387   4.526   8.096  0.2560 -0.4968  0.3112
  159GLY    HA3 2544   4.242   4.627   8.072 -0.9063 -1.2775  0.1704
  160ALA      N 2545   4.167   4.459   8.259 -0.1069  0.4585  0.2735
  160ALA     CA 2546   4.071   4.385   8.344 -0.9225  0.3375 -1.1280
  160ALA      C 2547   3.940   4.349   8.283  0.4732  0.3222  0.0654
  160ALA      O 2548   3.893   4.405   8.184 -0.4393 -0.0539 -0.3274
  160ALA     CB 2549   4.150   4.258   8.398  0.1408 -0.0352  1.2993
  160ALA      H 2550   4.199   4.549   8.291 -0.0155  0.2599  0.7688
  160ALA     HA 2551   4.049   4.455   8.425 -0.4434  0.0459 -0.7289
  160ALA    HB1 2552   4.256   4.281   8.396  0.2471 -0.1918 -1.2236
  160ALA    HB2 2553   4.112   4.231   8.497 -1.3356 -0.0873  0.7696
  160ALA    HB3 2554   4.131   4.180   8.325 -1.9855  1.9018 -0.5295
  161GLU      N 2555   3.871   4.246   8.333 -0.0479  0.4468  0.3719
  161GLU     CA 2556   3.756   4.178   8.262  1.0962  0.3377 -0.3465
  161GLU      C 2557   3.624   4.244   8.299 -0.1060 -0.8267  0.6422
  161GLU      O 2558   3.594   4.261   8.415  0.2244 -0.0172 -0.1810
  161GLU     CB 2559   3.743   4.029   8.287 -0.5345  1.0823 -0.3936
  161GLU     CG 2560   3.623   3.961   8.228 -0.8834  0.7209  1.1542
  161GLU     CD 2561   3.605   3.813   8.252 -0.0068  0.0772 -0.7926
  161GLU    OE1 2562   3.614   3.778   8.376  0.3053 -0.9840 -0.4880
  161GLU    OE2 2563   3.587   3.725   8.162 -0.2002 -0.1045  0.1257
  161GLU      H 2564   3.896   4.202   8.421 -1.6618  0.1387  0.7435
  161GLU     HA 2565   3.768   4.184   8.154  1.9458 -0.6315 -0.3312
  161GLU    HB2 2566   3.737   4.016   8.395 -0.8619  0.7641 -0.4466
  161GLU    HB3 2567   3.833   3.976   8.256  0.1693  1.0172  1.4898
  161GLU    HG2 2568   3.615   3.972   8.120 -0.8978  0.6399  1.1470
  161GLU    HG3 2569   3.538   4.022   8.258 -0.3930  1.7816  0.5204
  162ALA      N 2570   3.552   4.283   8.200  0.3904 -0.3190 -0.0111
  162ALA     CA 2571   3.411   4.323   8.211 -0.0336 -0.5496  0.0531
  162ALA      C 2572   3.364   4.443   8.114 -0.1022  0.3643 -0.0378
  162ALA      O 2573   3.299   4.534   8.164 -0.0110  0.0115 -0.4996
  162ALA     CB 2574   3.323   4.206   8.179  0.2772  1.6045  0.9515
  162ALA      H 2575   3.588   4.281   8.106  0.4842  0.9995 -0.0379
  162ALA     HA 2576   3.385   4.350   8.314  0.3005  0.6132 -0.1412
  162ALA    HB1 2577   3.360   4.162   8.086 -1.5715 -0.0581  0.8537
  162ALA    HB2 2578   3.326   4.129   8.257  0.8197  0.2605 -0.3168
  162ALA    HB3 2579   3.217   4.224   8.163  0.0242 -0.2304 -0.0120
  163PHE      N 2580   3.407   4.446   7.988  0.3135  0.0216 -0.6987
  163PHE     CA 2581   3.379   4.555   7.893  0.2676  0.3102  0.4135
  163PHE      C 2582   3.386   4.495   7.746 -0.0375 -1.0735 -0.5926
  163PHE      O 2583   3.450   4.391   7.722  0.4000  0.0936 -0.3504
  163PHE     CB 2584   3.482   4.675   7.918  0.6057 -0.0689  0.2242
  163PHE     CG 2585   3.443   4.806   7.839  0.1079  0.0525  0.1373
  163PHE    CD1 2586   3.367   4.898   7.911 -0.9518  0.5116  0.2789
  163PHE    CD2 2587   3.492   4.838   7.713  0.5496  0.2698  1.1391
  163PHE    CE1 2588   3.343   5.019   7.855 -0.9751 -0.7524  0.3203
  163PHE    CE2 2589   3.445   4.950   7.646 -0.2528 -0.3590 -0.0614
  163PHE     CZ 2590   3.377   5.045   7.719  1.0221  0.3491  0.5447
  163PHE      H 2591   3.454   4.363   7.955  0.3886  0.0049 -0.5479
  163PHE     HA 2592   3.280   4.593   7.917 -0.0811  0.3584 -0.9462
  163PHE    HB2 2593   3.569   4.634   7.867  0.5202  0.1737 -0.1188
  163PHE    HB3 2594   3.498   4.701   8.023 -0.0372  1.3771  0.0009
  163PHE    HD1 2595   3.336   4.866   8.010  0.3716 -0.5769  0.4025
  163PHE    HD2 2596   3.551   4.768   7.657  0.4542  0.6939  0.4907
  163PHE    HE1 2597   3.285   5.089   7.915 -0.1066 -0.2772  0.6345
  163PHE    HE2 2598   3.471   4.974   7.544 -0.1619 -0.1435  0.0107
  163PHE     HZ 2599   3.342   5.142   7.688 -0.4325 -0.1839  0.3851
  164GLU      N 2600   3.317   4.552   7.645  0.7730  0.4501 -0.0754
  164GLU     CA 2601   3.302   4.487   7.512 -0.4613 -0.2823 -0.2745
  164GLU      C 2602   3.425   4.514   7.423 -0.2364 -0.0126  0.1236
  164GLU      O 2603   3.484   4.625   7.420  0.3035  0.4902 -0.3963
  164GLU     CB 2604   3.165   4.536   7.451 -0.3880  0.0242 -0.2992
  164GLU     CG 2605   3.161   4.551   7.299  1.2792  0.9223  1.6932
  164GLU     CD 2606   3.163   4.404   7.227  1.3520  0.1853 -0.3898
  164GLU    OE1 2607   3.174   4.395   7.102  0.3109 -0.2117 -0.1259
  164GLU    OE2 2608   3.157   4.304   7.299 -0.4834  0.4117 -0.9458
  164GLU      H 2609   3.264   4.636   7.664  1.6986  0.9229  0.5132
  164GLU     HA 2610   3.308   4.379   7.520 -0.2901 -0.2148  0.8380
  164GLU    HB2 2611   3.139   4.631   7.496 -0.8184 -0.0915 -0.2982
  164GLU    HB3 2612   3.082   4.472   7.482  0.2078 -0.2478  0.8503
  164GLU    HG2 2613   3.234   4.612   7.247  0.7138 -0.0723 -0.5117
  164GLU    HG3 2614   3.065   4.594   7.270  0.4899 -1.2146  0.7065
  165ILE      N 2615   3.474   4.407   7.348  1.1909 -0.7331 -0.0090
  165ILE     CA 2616   3.590   4.399   7.261 -1.2127 -0.5892  0.3978
  165ILE      C 2617   3.570   4.493   7.137  1.4556  0.1614 -0.0077
  165ILE      O 2618   3.660   4.546   7.077 -1.0217  0.4171 -0.1571
  165ILE     CB 2619   3.722   4.428   7.345 -0.2217 -0.1972  0.6132
  165ILE    CG1 2620   3.848   4.384   7.272 -1.5019 -0.6002  0.1688
  165ILE    CG2 2621   3.724   4.357   7.480 -0.2618  0.5808  0.3516
  165ILE    CD1 2622   3.949   4.496   7.261  0.2753 -0.3236  0.9733
  165ILE      H 2623   3.411   4.328   7.344 -0.8622  0.7465 -1.9751
  165ILE     HA 2624   3.601   4.301   7.214  2.6067 -0.6029  0.6684
  165ILE     HB 2625   3.723   4.536   7.356  0.6906 -0.0040 -0.7820
  165ILE   HG12 2626   3.823   4.355   7.170 -0.7005 -0.0225 -0.2182
  165ILE   HG13 2627   3.888   4.295   7.320 -0.5018 -0.2350  0.0655
  165ILE   HG21 2628   3.644   4.395   7.544 -1.0686 -0.0354 -0.2438
  165ILE   HG22 2629   3.715   4.250   7.464  0.0717  0.4986  0.6803
  165ILE   HG23 2630   3.822   4.377   7.523 -0.1043  0.7997 -0.0963
  165ILE   HD11 2631   4.019   4.470   7.182 -0.7648  0.5625 -0.3467
  165ILE   HD12 2632   3.897   4.588   7.236  0.7156 -0.5773 -1.2977
  165ILE   HD13 2633   4.000   4.510   7.356 -0.3676  0.7648  1.1914
  166GLN      N 2634   3.443   4.511   7.093 -0.1573  0.4734 -0.1908
  166GLN     CA 2635   3.391   4.617   7.003 -0.5283  0.5829  0.0498
  166GLN      C 2636   3.418   4.765   7.050  1.0685 -0.5736  0.0095
  166GLN      O 2637   3.518   4.811   7.105 -0.3241 -0.2860  0.1371
  166GLN     CB 2638   3.442   4.602   6.862 -0.4369  0.1369 -0.3935
  166GLN     CG 2639   3.413   4.471   6.792  0.2211  0.7889  0.4183
  166GLN     CD 2640   3.434   4.482   6.641 -0.0975  0.1727 -0.0527
  166GLN    OE1 2641   3.480   4.579   6.587  0.0443  0.3636 -0.0866
  166GLN    NE2 2642   3.389   4.385   6.564  0.2112  0.1851  0.0255
  166GLN      H 2643   3.376   4.454   7.141  0.7560  0.1288  0.7514
  166GLN     HA 2644   3.286   4.592   6.995 -0.1482 -0.8520 -1.4335
  166GLN    HB2 2645   3.550   4.618   6.859 -0.2756 -0.8025 -0.0737
  166GLN    HB3 2646   3.401   4.682   6.800  0.9421  0.3829 -1.0856
  166GLN    HG2 2647   3.309   4.443   6.811  0.4086  0.4954  1.0361
  166GLN    HG3 2648   3.464   4.385   6.835 -0.8872  0.7107  1.7142
  166GLN   HE21 2649   3.411   4.395   6.466  0.9854 -0.4112  0.1113
  166GLN   HE22 2650   3.319   4.325   6.604 -0.5246  1.0446  0.1062
  167HIS      N 2651   3.311   4.848   7.026 -0.1127 -0.0084  1.2291
  167HIS     CA 2652   3.314   4.996   7.015  0.9185  0.3932 -0.1720
  167HIS      C 2653   3.415   5.051   6.914  0.4200 -0.2885  0.1936
  167HIS      O 2654   3.495   5.143   6.943  0.4203  0.6938  0.4257
  167HIS     CB 2655   3.326   5.059   7.153 -0.0914  0.0766 -0.1995
  167HIS     CG 2656   3.234   4.987   7.253 -0.0838  0.2343  0.1034
  167HIS    ND1 2657   3.100   5.001   7.249  0.0666 -0.0231 -0.0133
  167HIS    CD2 2658   3.262   4.897   7.358  0.7792 -0.9551  1.1992
  167HIS    CE1 2659   3.041   4.935   7.353  0.4944  0.1646  0.2992
  167HIS    NE2 2660   3.132   4.876   7.422 -1.6418 -0.1207 -0.3056
  167HIS      H 2661   3.231   4.798   6.991 -0.7465  1.5222  0.2776
  167HIS     HA 2662   3.212   5.017   6.981  0.4051 -1.0094  0.3361
  167HIS    HB2 2663   3.296   5.163   7.140 -0.3750 -0.0375 -0.4679
  167HIS    HB3 2664   3.423   5.046   7.202 -0.2293 -0.1851  0.0121
  167HIS    HD2 2665   3.360   4.855   7.376  1.2022 -0.0787  1.0581
  167HIS    HE1 2666   2.936   4.927   7.378  0.5858  0.3089  0.7320
  167HIS    HE2 2667   3.128   4.814   7.502  0.3191 -0.3178 -0.2789
  168SER      N 2668   3.411   5.003   6.794  0.1639  0.9440 -0.1449
  168SER     CA 2669   3.519   4.996   6.692  0.8608 -0.7579 -0.3415
  168SER      C 2670   3.456   5.001   6.553  0.4768 -0.3862  0.4673
  168SER      O 2671   3.353   4.939   6.532 -0.4138  0.2307 -0.3423
  168SER     CB 2672   3.611   4.878   6.716  0.1621  0.7222 -0.6673
  168SER     OG 2673   3.725   4.877   6.638  0.0243  0.2537 -0.1449
  168SER      H 2674   3.332   4.946   6.769  0.3501  0.2401  0.7601
  168SER     HA 2675   3.583   5.084   6.695  0.0754 -0.1308 -0.9467
  168SER    HB2 2676   3.554   4.785   6.716 -0.7163  1.1029  1.8161
  168SER    HB3 2677   3.634   4.872   6.822  0.2653  0.4039 -0.7062
  168SER     HG 2678   3.793   4.824   6.681 -0.1700  0.2260  0.1293
  169GLY      N 2679   3.509   5.076   6.452 -0.0921 -0.6763  0.2815
  169GLY     CA 2680   3.450   5.087   6.315  0.5760  0.8614 -1.6794
  169GLY      C 2681   3.532   5.188   6.233  0.0093  0.0763 -0.1585
  169GLY      O 2682   3.650   5.195   6.255 -0.3805  0.2757 -0.0482
  169GLY      H 2683   3.598   5.123   6.468  0.0268 -1.0475  0.7596
  169GLY    HA2 2684   3.456   4.992   6.263  0.0394 -0.2594  0.1185
  169GLY    HA3 2685   3.343   5.109   6.320  0.1214 -1.0500 -1.3599
  170LEU      N 2686   3.466   5.265   6.149  0.3802  0.1591  0.5046
  170LEU     CA 2687   3.535   5.380   6.088 -0.0478 -0.2864 -0.0293
  170LEU      C 2688   3.572   5.495   6.181  0.2551 -0.0560 -0.6169
  170LEU      O 2689   3.649   5.584   6.150 -0.0913 -0.2729 -0.1405
  170LEU     CB 2690   3.438   5.434   5.975 -0.3402  0.6657 -0.9837
  170LEU     CG 2691   3.408   5.338   5.852  0.3616 -0.0297 -0.4543
  170LEU    CD1 2692   3.325   5.413   5.741 -1.5933 -0.0852 -0.1297
  170LEU    CD2 2693   3.536   5.296   5.773  0.4583  0.1429 -1.3426
  170LEU      H 2694   3.365   5.268   6.140  0.3155 -0.9830  0.6259
  170LEU     HA 2695   3.621   5.351   6.028  0.1983  0.7062 -0.1942
  170LEU    HB2 2696   3.343   5.461   6.022 -0.1097 -0.8150  0.5599
  170LEU    HB3 2697   3.489   5.520   5.933 -0.4549  0.4447 -1.5970
  170LEU     HG 2698   3.349   5.250   5.880 -0.1338  0.3723 -0.2036
  170LEU   HD11 2699   3.380   5.497   5.700 -0.8916  0.2575  1.3492
  170LEU   HD12 2700   3.326   5.342   5.659  0.0773 -0.7691  0.4078
  170LEU   HD13 2701   3.231   5.455   5.779 -0.8956  1.0879  0.4241
  170LEU   HD21 2702   3.589   5.388   5.748 -0.0096  0.8207 -0.0342
  170LEU   HD22 2703   3.592   5.218   5.824 -0.9544 -0.2895 -0.3378
  170LEU   HD23 2704   3.506   5.260   5.675  0.8780 -0.5344 -1.2285
  171ALA      N 2705   3.521   5.489   6.310  0.4140 -0.6609  0.0634
  171ALA     CA 2706   3.571   5.586   6.419  0.3345  0.7519  0.2149
  171ALA      C 2707   3.723   5.570   6.464 -0.4038  0.6503  0.1804
  171ALA      O 2708   3.759   5.616   6.572 -0.5265 -0.1125 -0.2679
  171ALA     CB 2709   3.534   5.732   6.385 -0.4503 -0.4699  0.0684
  171ALA      H 2710   3.461   5.413   6.340 -0.0987 -0.5000 -0.5209
  171ALA     HA 2711   3.504   5.560   6.501  0.5495 -0.1983  0.1140
  171ALA    HB1 2712   3.533   5.792   6.476 -2.3753  1.3856 -1.0075
  171ALA    HB2 2713   3.604   5.773   6.312 -0.0250 -1.9710 -0.4435
  171ALA    HB3 2714   3.439   5.732   6.333 -0.6577 -1.4440  0.4125
  172ASN      N 2715   3.811   5.489   6.393  0.0396 -0.5426 -0.4005
  172ASN     CA 2716   3.942   5.443   6.434 -0.2979 -0.3528  0.0908
  172ASN      C 2717   3.940   5.337   6.548  0.0199  0.5248 -0.4869
  172ASN      O 2718   3.856   5.343   6.642  0.1593  0.4170 -0.4048
  172ASN     CB 2719   4.038   5.557   6.479 -0.0699 -0.7691 -0.2814
  172ASN     CG 2720   4.060   5.665   6.374  0.1155 -0.1315  0.2876
  172ASN    OD1 2721   3.991   5.762   6.359 -0.6166 -0.1575  0.7269
  172ASN    ND2 2722   4.165   5.651   6.298 -0.1871 -0.4655  0.0589
  172ASN      H 2723   3.787   5.462   6.298  0.6450 -1.1175 -0.4000
  172ASN     HA 2724   3.988   5.402   6.344  0.3712  1.9808 -0.7888
  172ASN    HB2 2725   4.005   5.595   6.576  0.1077 -0.1044 -0.4714
  172ASN    HB3 2726   4.134   5.511   6.500  0.3101  0.2874  0.4626
  172ASN   HD21 2727   4.163   5.721   6.226  0.7375 -0.2549  0.2193
  172ASN   HD22 2728   4.215   5.564   6.285 -0.3850 -0.4123 -1.3181
  173GLY      N 2729   4.044   5.251   6.565  0.8219 -0.4471  0.0963
  173GLY     CA 2730   4.087   5.194   6.691  0.5241 -0.2923 -1.1361
  173GLY      C 2731   4.166   5.301   6.773  0.4076 -0.0010 -0.0710
  173GLY      O 2732   4.202   5.403   6.713  0.3286  0.0326  0.3072
  173GLY      H 2733   4.108   5.250   6.487  0.1064  0.0750 -0.5247
  173GLY    HA2 2734   4.001   5.157   6.746  0.5072  0.4699 -0.6177
  173GLY    HA3 2735   4.150   5.109   6.668  1.2974  0.2110 -0.9499
  174ILE      N 2736   4.186   5.278   6.902 -0.9450 -1.1239  0.2164
  174ILE     CA 2737   4.228   5.378   6.997 -0.4119  0.2312 -0.7973
  174ILE      C 2738   4.370   5.435   6.971  0.2595  0.7679  0.0132
  174ILE      O 2739   4.394   5.551   6.995 -0.0199 -0.1606 -0.6980
  174ILE     CB 2740   4.203   5.326   7.141 -0.5537 -0.6382  0.6495
  174ILE    CG1 2741   4.059   5.337   7.182  0.9160 -0.2253 -1.3844
  174ILE    CG2 2742   4.304   5.388   7.243  1.1650 -0.0167  0.8227
  174ILE    CD1 2743   4.023   5.259   7.321 -0.7108 -0.2974  1.2824
  174ILE      H 2744   4.148   5.194   6.942 -1.0998 -0.6748  1.0607
  174ILE     HA 2745   4.160   5.463   6.991 -0.1453  0.5953  0.6767
  174ILE     HB 2746   4.225   5.220   7.136 -0.2897 -0.5647  0.1288
  174ILE   HG12 2747   4.035   5.440   7.206  0.3376 -0.7932  1.1479
  174ILE   HG13 2748   3.987   5.295   7.113 -0.2175 -0.5015 -0.1174
  174ILE   HG21 2749   4.284   5.346   7.341 -0.0702 -0.0812  0.5742
  174ILE   HG22 2750   4.402   5.354   7.209  0.8616  0.7714 -1.0856
  174ILE   HG23 2751   4.287   5.496   7.238 -1.7876 -0.3344 -0.9464
  174ILE   HD11 2752   4.054   5.157   7.301 -0.1451  0.1451 -0.3821
  174ILE   HD12 2753   4.076   5.299   7.408  0.0647  0.0287  0.6798
  174ILE   HD13 2754   3.915   5.256   7.336 -0.8170 -0.9425  0.5016
  175PHE      N 2755   4.468   5.349   6.941 -0.3740 -0.8781  0.3724
  175PHE     CA 2756   4.606   5.400   6.911 -0.6806  0.3703  0.1135
  175PHE      C 2757   4.615   5.484   6.785  0.3153  0.0092  0.1890
  175PHE      O 2758   4.683   5.585   6.786 -0.1962 -0.2712  0.2503
  175PHE     CB 2759   4.700   5.279   6.888  0.8570  0.6679  0.0688
  175PHE     CG 2760   4.839   5.297   6.836  0.0163 -0.3756 -0.0271
  175PHE    CD1 2761   4.935   5.350   6.928 -0.6753  1.2576  0.3827
  175PHE    CD2 2762   4.868   5.265   6.704 -0.4735 -0.2222  0.7337
  175PHE    CE1 2763   5.075   5.354   6.886  1.9169  0.7918 -0.8333
  175PHE    CE2 2764   4.999   5.292   6.657 -0.1530  0.5658 -1.1531
  175PHE     CZ 2765   5.101   5.327   6.756  0.4342  0.4393  0.9594
  175PHE      H 2766   4.452   5.255   6.908 -1.3690 -0.3348 -0.8432
  175PHE     HA 2767   4.656   5.456   6.990  0.1972  0.6857 -0.6327
  175PHE    HB2 2768   4.709   5.218   6.977  0.4869  0.0631 -0.2907
  175PHE    HB3 2769   4.661   5.201   6.823  0.2104  1.1388 -0.1338
  175PHE    HD1 2770   4.904   5.368   7.030 -0.0849  0.9072  0.6372
  175PHE    HD2 2771   4.792   5.238   6.632  0.5049 -0.8151 -0.1237
  175PHE    HE1 2772   5.147   5.393   6.957  1.4975  0.0324  0.0498
  175PHE    HE2 2773   5.035   5.266   6.559  1.8366 -1.2443 -0.0945
  175PHE     HZ 2774   5.201   5.339   6.718  0.1129 -1.1538 -0.6903
  176MET      N 2775   4.536   5.463   6.677  0.6583 -0.2457 -1.1743
  176MET     CA 2776   4.536   5.548   6.555 -0.0407  0.9393  0.3170
  176MET      C 2777   4.483   5.688   6.565  0.2995 -0.1152  0.0800
  176MET      O 2778   4.546   5.783   6.527 -1.0610  0.7943 -0.8563
  176MET     CB 2779   4.480   5.468   6.434  0.9081 -0.5234 -1.5763
  176MET     CG 2780   4.524   5.529   6.307 -0.9673  0.0039  0.8362
  176MET     SD 2781   4.702   5.581   6.291  0.4456  0.2099  0.0942
  176MET     CE 2782   4.775   5.412   6.283 -0.2537  0.1280 -1.1816
  176MET      H 2783   4.478   5.380   6.687  0.0033  0.3563  1.4528
  176MET     HA 2784   4.644   5.557   6.541  0.0509 -0.2146  0.0710
  176MET    HB2 2785   4.504   5.362   6.447 -0.4968 -0.6934  0.7709
  176MET    HB3 2786   4.372   5.480   6.430  0.8547 -0.7094 -0.8607
  176MET    HG2 2787   4.489   5.486   6.213  0.8689  0.2857 -0.0859
  176MET    HG3 2788   4.474   5.625   6.299  0.0115  0.5237  0.5574
  176MET    HE1 2789   4.880   5.416   6.314 -0.5937 -1.8243  0.7497
  176MET    HE2 2790   4.725   5.348   6.356 -0.1279  1.7930  0.5071
  176MET    HE3 2791   4.751   5.380   6.182 -0.3918  0.2459 -1.1866
  177LYS      N 2792   4.369   5.709   6.636 -0.1479 -0.3975  0.4877
  177LYS     CA 2793   4.314   5.847   6.657  0.4202 -0.3163 -0.2615
  177LYS      C 2794   4.392   5.935   6.751 -0.4705 -0.1353 -0.3624
  177LYS      O 2795   4.371   6.053   6.746 -0.7436 -0.2587 -0.0230
  177LYS     CB 2796   4.167   5.823   6.707 -1.3384 -1.1373  0.5382
  177LYS     CG 2797   4.159   5.749   6.835  0.3191 -0.0521 -0.8927
  177LYS     CD 2798   4.013   5.721   6.875 -0.6716  0.5911  1.0458
  177LYS     CE 2799   3.998   5.696   7.023  1.2826 -0.0140 -0.6231
  177LYS     NZ 2800   3.851   5.650   7.056  0.2067 -0.4057  1.0998
  177LYS      H 2801   4.335   5.632   6.692  0.7900 -0.5239  0.9194
  177LYS     HA 2802   4.308   5.903   6.564 -0.6072 -0.5397 -0.3557
  177LYS    HB2 2803   4.130   5.925   6.721  0.6822 -0.2877  0.3291
  177LYS    HB3 2804   4.105   5.771   6.634 -1.2536  0.7231 -1.0446
  177LYS    HG2 2805   4.213   5.655   6.823  0.9558  0.2285 -0.3337
  177LYS    HG3 2806   4.198   5.801   6.922 -0.7385 -0.1431 -0.3321
  177LYS    HD2 2807   3.940   5.799   6.854 -0.5482  0.7462  1.1889
  177LYS    HD3 2808   3.974   5.634   6.822  0.4062  0.3203  0.6436
  177LYS    HE2 2809   4.062   5.619   7.067  0.0413  0.1417  1.8500
  177LYS    HE3 2810   4.004   5.791   7.075  0.4239  0.1476 -0.7818
  177LYS    HZ1 2811   3.776   5.694   7.005  0.0455 -0.9314  0.8702
  177LYS    HZ2 2812   3.843   5.552   7.032  0.1772 -0.0514 -0.6659
  177LYS    HZ3 2813   3.829   5.675   7.151 -0.2537  0.1462  0.8611
  178PHE      N 2814   4.488   5.885   6.831  0.0304  0.5477  0.1956
  178PHE     CA 2815   4.584   5.963   6.905  0.3353  0.1119 -0.2164
  178PHE      C 2816   4.715   5.981   6.824 -0.4127  0.2506 -0.7909
  178PHE      O 2817   4.767   6.093   6.807  0.5967  0.3302  0.0594
  178PHE     CB 2818   4.610   5.895   7.040 -0.2657 -0.2393 -0.9685
  178PHE     CG 2819   4.490   5.902   7.144 -1.0443  1.2097  0.3195
  178PHE    CD1 2820   4.422   6.018   7.156  0.6582 -0.9295 -0.0542
  178PHE    CD2 2821   4.449   5.777   7.207 -0.3999 -0.5729 -0.6274
  178PHE    CE1 2822   4.309   6.022   7.246 -1.2752  0.3050  0.3862
  178PHE    CE2 2823   4.339   5.781   7.289  0.1367 -0.1191 -0.2563
  178PHE     CZ 2824   4.272   5.905   7.307 -0.0767  0.4373  0.1216
  178PHE      H 2825   4.496   5.784   6.832 -1.1251  0.4250  0.1667
  178PHE     HA 2826   4.552   6.064   6.930  0.0845 -0.0645  0.1996
  178PHE    HB2 2827   4.645   5.792   7.028  0.7125 -0.1040  0.3545
  178PHE    HB3 2828   4.687   5.958   7.083 -1.0252  0.7470 -0.9692
  178PHE    HD1 2829   4.447   6.114   7.115  0.2904 -0.5477  0.5878
  178PHE    HD2 2830   4.504   5.686   7.189 -0.0033 -0.6302  0.6631
  178PHE    HE1 2831   4.256   6.115   7.257 -0.5157  0.7582  0.4195
  178PHE    HE2 2832   4.310   5.693   7.345 -0.5265  0.7879  0.9231
  178PHE     HZ 2833   4.186   5.908   7.372  0.5164  0.3707  0.9347
  179LEU      N 2834   4.757   5.867   6.768  0.5434 -0.2177  0.0377
  179LEU     CA 2835   4.879   5.870   6.682 -0.3510  0.6991 -0.0346
  179LEU      C 2836   4.873   5.978   6.572 -0.7111 -0.1426 -0.1117
  179LEU      O 2837   4.977   6.054   6.573  0.2193  0.5607  0.0333
  179LEU     CB 2838   4.908   5.731   6.620  1.2343 -0.1994  0.3106
  179LEU     CG 2839   5.043   5.728   6.565 -0.0213 -0.0038  0.4310
  179LEU    CD1 2840   5.162   5.728   6.670 -1.6693 -0.4044 -1.0707
  179LEU    CD2 2841   5.061   5.609   6.479 -1.0212 -0.4885  0.1003
  179LEU      H 2842   4.712   5.781   6.795 -0.5549  0.1734 -0.4136
  179LEU     HA 2843   4.967   5.892   6.744 -0.3728 -0.8228  0.6405
  179LEU    HB2 2844   4.883   5.650   6.689 -2.1058  0.7968  0.6368
  179LEU    HB3 2845   4.838   5.724   6.536  0.2018 -0.0728  1.1192
  179LEU     HG 2846   5.065   5.814   6.502  0.5649 -0.1382  0.4375
  179LEU   HD11 2847   5.183   5.830   6.699 -0.2014 -0.8438 -0.4097
  179LEU   HD12 2848   5.144   5.657   6.751  0.8330 -0.1551 -0.1177
  179LEU   HD13 2849   5.258   5.696   6.629 -0.9827 -0.8723  0.7070
  179LEU   HD21 2850   5.013   5.618   6.381  1.1830 -0.7981 -1.1263
  179LEU   HD22 2851   5.167   5.606   6.456 -0.8369 -1.1825  0.9472
  179LEU   HD23 2852   5.021   5.520   6.528 -1.0268 -0.4839  0.1039
  180LYS      N 2853   4.767   5.989   6.493  0.8548  0.1647  0.3213
  180LYS     CA 2854   4.759   6.090   6.389  0.0011  0.2091  0.6698
  180LYS      C 2855   4.764   6.237   6.431  0.3802  0.3724  0.4301
  180LYS      O 2856   4.797   6.313   6.346 -0.2165 -0.7654  0.0402
  180LYS     CB 2857   4.630   6.055   6.301  0.3017 -0.0912 -0.8781
  180LYS     CG 2858   4.497   6.088   6.368 -0.1920  0.6021 -0.8773
  180LYS     CD 2859   4.378   6.073   6.272  0.4131 -0.4882 -0.1158
  180LYS     CE 2860   4.241   6.094   6.332  1.5492 -0.4844  0.1592
  180LYS     NZ 2861   4.129   6.053   6.247  0.3675  1.1546  0.0489
  180LYS      H 2862   4.691   5.925   6.511  0.5791 -0.0633 -1.3313
  180LYS     HA 2863   4.843   6.080   6.321 -0.3955  0.0947  0.1853
  180LYS    HB2 2864   4.623   6.113   6.209 -2.1403  0.7100 -0.3208
  180LYS    HB3 2865   4.628   5.950   6.272  0.7687 -0.6670  0.8700
  180LYS    HG2 2866   4.486   6.026   6.457  0.6101  1.0064 -0.4698
  180LYS    HG3 2867   4.508   6.192   6.401 -0.2862  0.3010  0.1903
  180LYS    HD2 2868   4.383   6.147   6.193 -0.2030  0.0370  0.3081
  180LYS    HD3 2869   4.384   5.976   6.223 -0.4447 -0.9762  0.6733
  180LYS    HE2 2870   4.229   6.038   6.425 -0.1868 -0.6727 -0.1085
  180LYS    HE3 2871   4.222   6.201   6.343 -1.4064 -0.6373 -1.4169
  180LYS    HZ1 2872   4.161   5.976   6.190  2.1792  1.1516  0.9207
  180LYS    HZ2 2873   4.037   6.042   6.286 -0.0213 -0.3646 -1.1343
  180LYS    HZ3 2874   4.105   6.133   6.191 -0.8498  0.6759 -0.1745
  181ASP      N 2875   4.750   6.270   6.554 -0.4286 -0.5793 -0.0039
  181ASP     CA 2876   4.776   6.410   6.594  0.5357  0.4806 -0.7342
  181ASP      C 2877   4.909   6.425   6.655  0.0882 -1.1050 -0.1961
  181ASP      O 2878   4.948   6.542   6.670  0.2868 -0.4773  0.2897
  181ASP     CB 2879   4.674   6.468   6.686  1.0919  0.2331 -0.5708
  181ASP     CG 2880   4.530   6.462   6.636 -0.3697  0.1587  1.2455
  181ASP    OD1 2881   4.432   6.462   6.719  0.1676 -0.5488 -0.0035
  181ASP    OD2 2882   4.509   6.467   6.515 -0.1773 -0.2675 -0.1335
  181ASP      H 2883   4.740   6.204   6.630  0.6816 -0.8908 -0.0905
  181ASP     HA 2884   4.773   6.472   6.505  1.3621 -0.0674 -1.1644
  181ASP    HB2 2885   4.676   6.430   6.788  0.0681  1.4298 -0.0463
  181ASP    HB3 2886   4.694   6.575   6.694  0.6875  0.3718 -1.2567
  182ARG      N 2887   4.986   6.323   6.689 -0.2219 -0.2946  0.1076
  182ARG     CA 2888   5.127   6.321   6.733  1.4747 -0.1443  0.7194
  182ARG      C 2889   5.230   6.287   6.629 -0.2355 -0.6913 -0.9135
  182ARG      O 2890   5.342   6.307   6.661  0.0513 -0.2252  0.5601
  182ARG     CB 2891   5.137   6.243   6.853  0.7039 -0.6260 -0.2010
  182ARG     CG 2892   5.073   6.303   6.976  0.1907 -0.4844 -0.4836
  182ARG     CD 2893   5.123   6.244   7.112  0.4271 -0.7259  1.2231
  182ARG     NE 2894   5.036   6.264   7.224  0.5586 -0.0890  0.2797
  182ARG     CZ 2895   5.062   6.347   7.318  0.0887  0.2136 -0.5588
  182ARG    NH1 2896   5.136   6.452   7.294  0.2228 -0.4853 -0.7415
  182ARG    NH2 2897   5.007   6.331   7.437 -0.4191 -0.2856  0.9012
  182ARG      H 2898   4.946   6.232   6.673  0.4923 -0.8100  1.0233
  182ARG     HA 2899   5.161   6.423   6.751 -0.8630  0.7449  0.7813
  182ARG    HB2 2900   5.099   6.142   6.841  0.1843 -0.3459 -1.0923
  182ARG    HB3 2901   5.242   6.242   6.880  0.6036 -0.3333  0.2364
  182ARG    HG2 2902   5.096   6.409   6.974 -0.3430 -0.3469  0.1269
  182ARG    HG3 2903   4.964   6.296   6.968  0.0693 -0.8890  0.9358
  182ARG    HD2 2904   5.138   6.139   7.088 -0.2088 -0.4788 -0.5912
  182ARG    HD3 2905   5.222   6.285   7.132 -0.0690  1.0868  0.3664
  182ARG     HE 2906   4.962   6.198   7.246 -0.4877  0.7508 -0.5079
  182ARG   HH11 2907   5.138   6.525   7.363  0.2733  0.1994 -1.4369
  182ARG   HH12 2908   5.151   6.483   7.199  1.0210  1.5983 -0.0304
  182ARG   HH21 2909   5.028   6.385   7.520 -0.7648  0.7616  0.3502
  182ARG   HH22 2910   4.936   6.260   7.445 -0.4772 -0.4771 -0.6258
  183LEU      N 2911   5.201   6.237   6.511  0.0098 -0.6674 -0.1752
  183LEU     CA 2912   5.301   6.181   6.422 -0.3828 -0.0912 -0.4221
  183LEU      C 2913   5.395   6.295   6.359  0.0995  0.0814  0.5817
  183LEU      O 2914   5.508   6.256   6.317  0.3863  0.1176  0.0254
  183LEU     CB 2915   5.239   6.076   6.324 -1.0465  0.2309  0.5991
  183LEU     CG 2916   5.353   5.976   6.279  0.6436 -0.3174  0.5182
  183LEU    CD1 2917   5.409   5.880   6.383  0.4102 -0.1954  0.3531
  183LEU    CD2 2918   5.285   5.881   6.176 -0.7724  0.9842  0.0362
  183LEU      H 2919   5.107   6.252   6.478 -0.1845  1.0961  0.8972
  183LEU     HA 2920   5.371   6.122   6.482  0.2092  0.2721 -0.7267
  183LEU    HB2 2921   5.168   6.011   6.375 -1.1814  0.0371  0.1704
  183LEU    HB3 2922   5.193   6.124   6.238 -0.1989  0.0014 -0.0060
  183LEU     HG 2923   5.431   6.020   6.217 -0.3388 -0.5318 -0.9829
  183LEU   HD11 2924   5.324   5.834   6.434 -1.0369  0.9997 -0.7921
  183LEU   HD12 2925   5.469   5.798   6.344 -0.5428 -0.7540 -0.0177
  183LEU   HD13 2926   5.462   5.941   6.456 -0.4001  0.0398  0.7676
  183LEU   HD21 2927   5.297   5.935   6.083  0.4669  0.4207 -0.1770
  183LEU   HD22 2928   5.354   5.797   6.162 -0.2244  1.1908  1.1998
  183LEU   HD23 2929   5.183   5.850   6.199 -0.9835  0.8404 -1.0255
  184LEU      N 2930   5.348   6.415   6.335 -0.0480 -0.1115  0.4484
  184LEU     CA 2931   5.421   6.517   6.255  0.3552 -0.3117  0.3007
  184LEU      C 2932   5.510   6.616   6.334 -0.7983 -0.1487 -0.5405
  184LEU      O 2933   5.520   6.740   6.304 -0.1926  1.0262 -0.7239
  184LEU     CB 2934   5.306   6.593   6.179 -0.5141 -0.6216 -0.7376
  184LEU     CG 2935   5.231   6.520   6.074 -0.0333  0.2970  0.1383
  184LEU    CD1 2936   5.136   6.607   6.003  0.5613 -1.2946  1.8575
  184LEU    CD2 2937   5.311   6.448   5.957  1.4011  0.2278 -1.8746
  184LEU      H 2938   5.250   6.423   6.358 -0.0830 -1.5109  0.9380
  184LEU     HA 2939   5.487   6.468   6.184 -0.1276 -0.2605 -0.2069
  184LEU    HB2 2940   5.245   6.638   6.257  1.8070  0.8755  0.4636
  184LEU    HB3 2941   5.349   6.681   6.131 -1.1830  0.8148  1.0683
  184LEU     HG 2942   5.175   6.449   6.135 -0.3785  1.3305  1.0950
  184LEU   HD11 2943   5.094   6.561   5.913  0.5379  0.4348  0.8978
  184LEU   HD12 2944   5.054   6.628   6.071  0.2917  0.3609  1.1129
  184LEU   HD13 2945   5.185   6.696   5.962 -0.9327 -1.0816  0.2996
  184LEU   HD21 2946   5.378   6.377   6.006  0.0027  0.3702  0.5669
  184LEU   HD22 2947   5.239   6.385   5.903  0.5147  0.0449 -0.5795
  184LEU   HD23 2948   5.348   6.517   5.882  0.5080  1.4283 -1.2815
  185GLU      N 2949   5.581   6.566   6.432 -0.5379  0.2165  0.7284
  185GLU     CA 2950   5.676   6.642   6.526  0.5512 -0.7754  0.4420
  185GLU      C 2951   5.820   6.586   6.519 -0.0478  0.9511  0.5342
  185GLU      O 2952   5.842   6.468   6.509  0.0365  0.1223 -0.0013
  185GLU     CB 2953   5.617   6.651   6.658  1.0411  0.2339 -1.2410
  185GLU     CG 2954   5.710   6.687   6.775  0.4666 -0.6265 -0.4623
  185GLU     CD 2955   5.758   6.838   6.770  0.3487  0.8493  1.3239
  185GLU    OE1 2956   5.825   6.879   6.862 -0.0219 -0.4512 -0.0548
  185GLU    OE2 2957   5.722   6.912   6.674 -0.3699 -0.9307  0.1829
  185GLU      H 2958   5.555   6.472   6.459 -0.5136  0.0976  0.3500
  185GLU     HA 2959   5.680   6.744   6.489 -1.1186 -0.8607 -0.1333
  185GLU    HB2 2960   5.536   6.724   6.662  0.1621 -0.5906  1.9880
  185GLU    HB3 2961   5.566   6.559   6.685 -0.8667  1.4760 -0.1854
  185GLU    HG2 2962   5.655   6.689   6.869 -0.4638  0.3703 -0.9923
  185GLU    HG3 2963   5.791   6.614   6.785  0.7427 -0.2766 -0.1070
  186ASP      N 2964   5.916   6.675   6.522  0.2727  0.0450 -0.5899
  186ASP     CA 2965   6.062   6.644   6.514 -0.7509  0.7034 -0.9009
  186ASP      C 2966   6.123   6.619   6.658  1.1640 -0.2853  0.0569
  186ASP      O 2967   6.194   6.701   6.712  0.0540  0.3841  0.0512
  186ASP     CB 2968   6.128   6.748   6.425 -0.3900 -0.5621  0.5356
  186ASP     CG 2969   6.281   6.729   6.402 -0.2237 -0.1866 -0.5770
  186ASP    OD1 2970   6.347   6.631   6.457  0.3263  0.8464  0.7600
  186ASP    OD2 2971   6.337   6.818   6.334 -0.3531 -0.3962 -0.6027
  186ASP      H 2972   5.888   6.772   6.531 -0.7281 -0.1284 -1.4514
  186ASP     HA 2973   6.082   6.552   6.461  0.5455  0.2333  0.2871
  186ASP    HB2 2974   6.079   6.754   6.328 -0.2327  0.2086  0.4853
  186ASP    HB3 2975   6.114   6.848   6.467  0.8488 -0.1098 -0.0280
  187LYS      N 2976   6.078   6.515   6.724  0.5816 -0.0204 -0.4007
  187LYS     CA 2977   6.117   6.461   6.860  0.3356 -0.8859  0.5469
  187LYS      C 2978   6.139   6.314   6.838 -0.2784 -0.4324 -0.0351
  187LYS      O 2979   6.078   6.255   6.744  0.2461  0.2546 -0.3980
  187LYS     CB 2980   5.993   6.476   6.959 -0.3350  0.1225  1.9678
  187LYS     CG 2981   6.021   6.446   7.107 -0.2134  0.7727 -0.1210
  187LYS     CD 2982   5.914   6.492   7.203 -0.3722  0.6633 -0.5528
  187LYS     CE 2983   5.897   6.645   7.210 -0.4139  0.2568  0.5572
  187LYS     NZ 2984   5.788   6.679   7.299  0.3298  0.8086  0.0060
  187LYS      H 2985   6.035   6.443   6.667  0.4185  0.0834 -0.4094
  187LYS     HA 2986   6.195   6.521   6.907 -0.5624 -0.1482  1.1926
  187LYS    HB2 2987   5.961   6.579   6.947 -1.4060 -0.3385 -0.4692
  187LYS    HB3 2988   5.925   6.408   6.907  1.3028  0.0238 -0.3710
  187LYS    HG2 2989   6.044   6.340   7.114  1.4678  1.0905  0.2348
  187LYS    HG3 2990   6.121   6.486   7.128 -0.2597  0.8957 -0.1295
  187LYS    HD2 2991   5.815   6.449   7.188 -0.3888  0.4126  0.1952
  187LYS    HD3 2992   5.939   6.454   7.302  0.4333 -0.4944 -1.1683
  187LYS    HE2 2993   5.991   6.688   7.246  0.1789 -0.5330  0.0312
  187LYS    HE3 2994   5.883   6.683   7.109  0.3780  0.2200  0.4176
  187LYS    HZ1 2995   5.805   6.622   7.381  0.0784  1.3361  0.4406
  187LYS    HZ2 2996   5.805   6.772   7.336 -0.3042  0.5214  1.1013
  187LYS    HZ3 2997   5.692   6.669   7.271  0.2028  0.4642  0.5372
  188LYS      N 2998   6.229   6.257   6.917  0.2323 -0.5836 -0.0464
  188LYS     CA 2999   6.266   6.121   6.898  0.5829  0.0313  0.1844
  188LYS      C 3000   6.139   6.038   6.903  0.0778  0.4012  0.7936
  188LYS      O 3001   6.057   6.044   6.995 -0.0537  0.1978 -0.1216
  188LYS     CB 3002   6.367   6.082   7.002  1.0652 -0.1498 -0.1117
  188LYS     CG 3003   6.423   5.937   6.989  0.6928  0.3483  1.3992
  188LYS     CD 3004   6.514   5.887   7.112  0.3125 -0.6296  1.1221
  188LYS     CE 3005   6.556   5.738   7.095 -0.4935 -0.1494 -0.1429
  188LYS     NZ 3006   6.649   5.707   7.209  0.9824  0.1459 -0.4683
  188LYS      H 3007   6.282   6.315   6.980  0.0491  0.4022 -0.7681
  188LYS     HA 3008   6.307   6.115   6.797 -0.2886 -0.0638 -0.1746
  188LYS    HB2 3009   6.452   6.150   6.999  1.0982 -0.2044 -0.5686
  188LYS    HB3 3010   6.333   6.099   7.104  1.3994 -0.0175 -0.0169
  188LYS    HG2 3011   6.335   5.873   6.985  0.4654  0.6825  0.2649
  188LYS    HG3 3012   6.472   5.922   6.893 -0.5592  0.0461  0.7571
  188LYS    HD2 3013   6.599   5.954   7.104 -1.1072  1.2424 -1.6516
  188LYS    HD3 3014   6.455   5.906   7.201  0.3082  0.2040  0.9522
  188LYS    HE2 3015   6.462   5.683   7.091 -0.6807  0.1854 -0.4105
  188LYS    HE3 3016   6.609   5.732   7.000 -0.3785  1.8826 -0.3077
  188LYS    HZ1 3017   6.595   5.719   7.293  0.5105 -0.9672 -0.5697
  188LYS    HZ2 3018   6.669   5.608   7.216 -0.3939 -0.1279  0.4690
  188LYS    HZ3 3019   6.727   5.767   7.227  0.1619  0.7215  1.6950
  189ILE      N 3020   6.118   5.958   6.800 -0.0705  0.7475 -0.0415
  189ILE     CA 3021   6.002   5.872   6.777  1.9835  0.1392 -0.2243
  189ILE      C 3022   5.958   5.786   6.899 -0.3111 -0.0448 -0.0700
  189ILE      O 3023   5.840   5.766   6.922 -0.4111  0.0983  0.0289
  189ILE     CB 3024   6.032   5.796   6.649  0.4945 -0.6666 -0.5961
  189ILE    CG1 3025   5.910   5.712   6.603  0.0080 -0.1736  0.2957
  189ILE    CG2 3026   6.145   5.699   6.676 -0.0790  0.6449  0.1800
  189ILE    CD1 3027   5.775   5.785   6.587 -0.3058  0.0259 -0.1056
  189ILE      H 3028   6.191   5.948   6.730 -1.0144 -0.3926 -0.9498
  189ILE     HA 3029   5.917   5.936   6.752  1.1996 -0.5310  0.5609
  189ILE     HB 3030   6.070   5.858   6.568 -0.8734 -0.2947 -1.0038
  189ILE   HG12 3031   5.937   5.665   6.509 -1.6665  0.3027 -0.5041
  189ILE   HG13 3032   5.888   5.629   6.671 -1.2133  0.2743  0.4942
  189ILE   HG21 3033   6.238   5.755   6.692  0.0055  0.4695  0.3108
  189ILE   HG22 3034   6.124   5.638   6.764 -0.1467  0.2912 -0.0748
  189ILE   HG23 3035   6.165   5.632   6.592  0.2875  0.4321  0.4311
  189ILE   HD11 3036   5.733   5.800   6.686  1.0221  0.0691  0.4881
  189ILE   HD12 3037   5.788   5.884   6.542  0.0930  0.8044  1.5698
  189ILE   HD13 3038   5.708   5.720   6.531  0.5623 -0.7248 -0.3090
  190THR      N 3039   6.053   5.746   6.981 -0.5212  0.2242 -0.4626
  190THR     CA 3040   6.028   5.673   7.108  0.1726 -1.1008 -0.4676
  190THR      C 3041   5.939   5.753   7.210 -0.3473  0.4785  0.0155
  190THR      O 3042   5.842   5.701   7.260 -0.0324  0.1000 -0.3469
  190THR     CB 3043   6.158   5.630   7.177 -0.9608 -0.1513 -0.8223
  190THR    OG1 3044   6.240   5.742   7.191 -0.1062 -0.2167 -0.4964
  190THR    CG2 3045   6.232   5.518   7.105 -0.2670 -0.2130 -0.5518
  190THR      H 3046   6.149   5.760   6.955 -0.3310  0.1753  0.1819
  190THR     HA 3047   5.969   5.585   7.082 -0.5313 -0.7282 -0.1769
  190THR     HB 3048   6.140   5.591   7.277  0.9470 -0.2012 -0.4266
  190THR    HG1 3049   6.245   5.762   7.285  0.1324  0.0009 -0.5517
  190THR   HG21 3050   6.163   5.444   7.067 -0.4586 -0.4524  0.2343
  190THR   HG22 3051   6.275   5.564   7.016 -0.1504 -0.6814 -0.7383
  190THR   HG23 3052   6.308   5.484   7.176 -0.7297  0.3737  0.2678
  191VAL      N 3053   5.959   5.886   7.218  0.6418  0.2913 -0.1325
  191VAL     CA 3054   5.887   5.974   7.314  0.1985  0.0166 -0.7136
  191VAL      C 3055   5.746   6.011   7.276 -1.1188  0.6859  0.0214
  191VAL      O 3056   5.659   6.001   7.354  0.0154 -0.0507 -0.6487
  191VAL     CB 3057   5.967   6.098   7.331 -0.6704 -0.6184  0.6116
  191VAL    CG1 3058   5.913   6.177   7.440  0.5605 -0.1956 -2.2651
  191VAL    CG2 3059   6.124   6.079   7.361  1.9879 -0.6223 -0.6238
  191VAL      H 3060   6.030   5.931   7.162 -0.1610  0.0733 -1.4074
  191VAL     HA 3061   5.865   5.930   7.411 -0.2305 -0.4188 -0.9965
  191VAL     HB 3062   5.962   6.159   7.241  0.7873 -0.4004  0.6295
  191VAL   HG11 3063   5.983   6.258   7.464  1.1224 -1.0179 -0.8570
  191VAL   HG12 3064   5.819   6.226   7.415  0.1577  0.0755 -0.5335
  191VAL   HG13 3065   5.903   6.112   7.527  0.6883  1.9716 -0.4252
  191VAL   HG21 3066   6.135   6.017   7.450  0.1675  0.4201  0.4531
  191VAL   HG22 3067   6.172   6.029   7.278  1.1972  0.5652 -1.8882
  191VAL   HG23 3068   6.162   6.180   7.378  0.5780 -0.0226 -0.7957
  192LEU      N 3069   5.730   6.041   7.143 -0.1216 -0.1820 -1.2339
  192LEU     CA 3070   5.605   6.056   7.071  0.1472  0.7099 -0.9545
  192LEU      C 3071   5.513   5.934   7.089 -0.5730 -0.4554 -0.0414
  192LEU      O 3072   5.395   5.955   7.116 -0.2048 -0.0803 -0.3911
  192LEU     CB 3073   5.626   6.080   6.930  0.0376  0.2179  0.9887
  192LEU     CG 3074   5.681   6.221   6.894  0.3675 -0.1454 -0.4194
  192LEU    CD1 3075   5.712   6.240   6.749 -0.3405 -0.5555  0.6669
  192LEU    CD2 3076   5.587   6.334   6.935 -0.0520 -0.4703  0.2136
  192LEU      H 3077   5.818   6.033   7.094  0.2503 -0.1252 -0.6044
  192LEU     HA 3078   5.547   6.136   7.117 -0.5700 -0.3239  0.0530
  192LEU    HB2 3079   5.694   6.003   6.892  0.5882  1.1376  0.0029
  192LEU    HB3 3080   5.530   6.067   6.881 -0.0571 -0.9954  1.4229
  192LEU     HG 3081   5.776   6.221   6.948  0.3207  0.1143 -0.3342
  192LEU   HD11 3082   5.745   6.341   6.727  0.0089 -0.9533 -0.8938
  192LEU   HD12 3083   5.780   6.163   6.713 -0.5924 -0.1073 -0.9277
  192LEU   HD13 3084   5.619   6.232   6.691  0.2406 -0.1576 -0.3808
  192LEU   HD21 3085   5.614   6.423   6.878  0.8392 -1.6524 -1.3671
  192LEU   HD22 3086   5.484   6.317   6.904 -0.3198  0.2789  0.6436
  192LEU   HD23 3087   5.600   6.349   7.042  1.1412  0.8666 -0.0617
  193LEU      N 3088   5.572   5.810   7.086  1.1651  0.0705  1.0593
  193LEU     CA 3089   5.496   5.681   7.116 -0.7257 -0.1709 -0.2903
  193LEU      C 3090   5.467   5.666   7.272  0.5998 -0.4419  0.8914
  193LEU      O 3091   5.355   5.614   7.296  0.2801 -0.1786 -0.5197
  193LEU     CB 3092   5.580   5.559   7.064  0.1335  0.1974 -0.3672
  193LEU     CG 3093   5.605   5.524   6.914 -0.2767 -0.1784 -0.1131
  193LEU    CD1 3094   5.671   5.388   6.901 -0.2275  0.4040 -1.2396
  193LEU    CD2 3095   5.485   5.528   6.816 -0.3366  0.2745 -0.1186
  193LEU      H 3096   5.666   5.797   7.050  0.5849 -0.4701 -0.4093
  193LEU     HA 3097   5.398   5.680   7.067 -0.5343  0.4812 -0.7017
  193LEU    HB2 3098   5.678   5.572   7.108  0.1238  0.3788 -0.3977
  193LEU    HB3 3099   5.529   5.479   7.118 -0.8981  1.2647  0.3141
  193LEU     HG 3100   5.681   5.599   6.890 -0.7535  0.5409  0.4998
  193LEU   HD11 3101   5.608   5.310   6.943  0.5491  0.6630  0.6333
  193LEU   HD12 3102   5.702   5.371   6.798  0.2001  0.3568 -1.1095
  193LEU   HD13 3103   5.761   5.384   6.963 -0.7104 -0.6172 -0.5415
  193LEU   HD21 3104   5.445   5.628   6.802  0.7791  0.6346 -0.9990
  193LEU   HD22 3105   5.517   5.495   6.717  0.0448 -0.1149  0.1272
  193LEU   HD23 3106   5.415   5.458   6.863  0.4223 -0.6516 -0.2962
  194ASP      N 3107   5.551   5.717   7.365 -0.3258 -0.7198  0.2556
  194ASP     CA 3108   5.517   5.714   7.507  0.5297  0.0355 -0.2874
  194ASP      C 3109   5.418   5.829   7.551 -0.4304  0.4204  0.6313
  194ASP      O 3110   5.347   5.817   7.650 -0.1037  0.0590  0.3710
  194ASP     CB 3111   5.645   5.727   7.590 -0.4998  0.0132  0.4436
  194ASP     CG 3112   5.634   5.744   7.741  0.3799  0.6588  0.6555
  194ASP    OD1 3113   5.610   5.635   7.809  0.7946  0.2382  0.3203
  194ASP    OD2 3114   5.643   5.864   7.787  0.1099  0.3133  0.0435
  194ASP      H 3115   5.633   5.763   7.329 -1.3431  0.4379 -0.7870
  194ASP     HA 3116   5.481   5.614   7.533  0.3753  0.2289  0.2785
  194ASP    HB2 3117   5.705   5.640   7.560 -0.1585  0.3812  0.0323
  194ASP    HB3 3118   5.703   5.810   7.551 -1.1422  0.1278 -0.3072
  195GLU      N 3119   5.408   5.939   7.469  0.8781  0.5478  0.1984
  195GLU     CA 3120   5.304   6.043   7.482  0.5160 -0.1800  0.6710
  195GLU      C 3121   5.171   5.996   7.425 -0.9246 -1.0606  0.1621
  195GLU      O 3122   5.066   6.026   7.481  0.3349  0.1953  0.0164
  195GLU     CB 3123   5.349   6.165   7.402 -0.2026  0.1902  1.1155
  195GLU     CG 3124   5.472   6.223   7.468  0.5115  0.0700  0.3035
  195GLU     CD 3125   5.442   6.322   7.571 -0.1795 -0.1784 -1.2652
  195GLU    OE1 3126   5.399   6.439   7.545 -1.1663  0.7424 -0.2277
  195GLU    OE2 3127   5.467   6.291   7.692  0.0775 -0.3065  0.6511
  195GLU      H 3128   5.470   5.935   7.390  0.5608  0.0012 -0.0341
  195GLU     HA 3129   5.280   6.074   7.584 -1.5462  1.1582 -0.0841
  195GLU    HB2 3130   5.392   6.134   7.306  0.0117  1.6109  0.7016
  195GLU    HB3 3131   5.277   6.247   7.403 -0.4281  0.1335 -0.9962
  195GLU    HG2 3132   5.532   6.143   7.509 -0.0044 -1.3487 -1.4388
  195GLU    HG3 3133   5.532   6.278   7.395  1.4698 -0.1346  0.9034
  196VAL      N 3134   5.172   5.924   7.311 -0.3131 -0.3135  0.7039
  196VAL     CA 3135   5.057   5.843   7.270  0.1344  0.7276 -0.1993
  196VAL      C 3136   5.022   5.756   7.393  0.0547 -0.0365  0.1362
  196VAL      O 3137   4.904   5.734   7.409 -0.0572  0.2887  0.3567
  196VAL     CB 3138   5.089   5.752   7.152 -0.0961  0.6984  0.9802
  196VAL    CG1 3139   4.970   5.656   7.120  1.1697  0.8858  0.0245
  196VAL    CG2 3140   5.103   5.826   7.023 -0.3413 -0.8409  3.2093
  196VAL      H 3141   5.256   5.905   7.259 -0.0920 -0.7944  1.2120
  196VAL     HA 3142   4.966   5.892   7.235  0.3053  0.2727 -1.3982
  196VAL     HB 3143   5.177   5.696   7.182 -0.5767 -0.1335  0.9251
  196VAL   HG11 3144   4.879   5.716   7.120 -0.1110 -0.8906 -0.0196
  196VAL   HG12 3145   4.993   5.603   7.027 -0.2707 -0.0060  0.1028
  196VAL   HG13 3146   4.967   5.572   7.190  0.1162  0.8832  0.0019
  196VAL   HG21 3147   5.011   5.866   6.981  0.7492 -1.0968 -0.0104
  196VAL   HG22 3148   5.165   5.915   7.036 -1.2950  0.4125  0.5794
  196VAL   HG23 3149   5.149   5.759   6.950 -1.8717 -0.1944  1.5122
  197ALA      N 3150   5.114   5.696   7.467 -0.2654  1.0277  0.3154
  197ALA     CA 3151   5.082   5.597   7.564  0.2938  0.1180 -0.0327
  197ALA      C 3152   5.004   5.654   7.682 -0.4443  0.8065 -0.5574
  197ALA      O 3153   4.937   5.575   7.759 -0.3563  0.9312  0.3764
  197ALA     CB 3154   5.203   5.526   7.612 -1.6810  0.7913 -0.4161
  197ALA      H 3155   5.209   5.700   7.432 -0.0127 -0.5913  0.6580
  197ALA     HA 3156   5.012   5.525   7.523 -0.0441  0.1059  0.5405
  197ALA    HB1 3157   5.183   5.432   7.664  0.0820  0.0865 -0.8889
  197ALA    HB2 3158   5.268   5.505   7.527 -1.0891  0.0855  0.1853
  197ALA    HB3 3159   5.266   5.589   7.674  0.6700 -0.4417 -1.3026
  198GLU      N 3160   5.014   5.780   7.709 -0.1269  0.0575 -0.0629
  198GLU     CA 3161   4.931   5.849   7.806  0.4248 -0.2865 -0.1382
  198GLU      C 3162   4.788   5.876   7.754 -0.4489  0.4694 -1.0220
  198GLU      O 3163   4.696   5.857   7.828  0.3940  0.6202 -0.3066
  198GLU     CB 3164   5.001   5.982   7.849 -0.3394 -0.9466 -0.2462
  198GLU     CG 3165   4.971   6.032   7.995  0.1882 -0.5072  0.1525
  198GLU     CD 3166   5.062   5.973   8.101 -0.3787  0.2243  0.7912
  198GLU    OE1 3167   5.118   6.049   8.184 -0.1316  0.2606 -0.0213
  198GLU    OE2 3168   5.079   5.846   8.102  0.1463 -0.5869 -0.3580
  198GLU      H 3169   5.091   5.834   7.671 -1.4800  1.6629 -0.8232
  198GLU     HA 3170   4.915   5.787   7.894 -0.6716 -0.0403 -0.1279
  198GLU    HB2 3171   5.109   5.971   7.844 -0.1923  0.3224 -0.6731
  198GLU    HB3 3172   4.983   6.065   7.781  0.8121 -0.5904 -0.1707
  198GLU    HG2 3173   4.979   6.140   8.004 -0.2153 -0.5526  1.3186
  198GLU    HG3 3174   4.870   5.992   8.009 -0.1558  0.3487  0.2629
  199ASP      N 3175   4.774   5.909   7.629 -0.0836  0.2533  0.3907
  199ASP     CA 3176   4.640   5.924   7.564 -0.4784  0.3898 -0.3011
  199ASP      C 3177   4.561   5.790   7.563 -0.6432 -0.2001 -0.1594
  199ASP      O 3178   4.443   5.795   7.593 -0.4421 -0.2830  0.2462
  199ASP     CB 3179   4.650   5.976   7.422 -0.7938 -1.7979  1.1643
  199ASP     CG 3180   4.737   6.107   7.414 -0.8511  0.8445  0.7836
  199ASP    OD1 3181   4.729   6.199   7.495  0.0785 -0.4279 -0.4675
  199ASP    OD2 3182   4.811   6.122   7.312  0.4392  0.3090 -0.8071
  199ASP      H 3183   4.852   5.922   7.566 -0.1957 -0.0826  0.1706
  199ASP     HA 3184   4.580   5.996   7.618 -0.8650  0.4173 -0.7535
  199ASP    HB2 3185   4.684   5.909   7.343  0.1687  0.7234 -0.8658
  199ASP    HB3 3186   4.551   6.004   7.386 -0.4417 -0.3062  1.2091
  200MET      N 3187   4.634   5.682   7.546  0.3653 -0.4857  0.3422
  200MET     CA 3188   4.563   5.552   7.539 -0.4307  0.6744  0.1690
  200MET      C 3189   4.503   5.500   7.667  0.2530 -0.3346  0.0806
  200MET      O 3190   4.420   5.404   7.671 -0.0019 -0.2169  0.0280
  200MET     CB 3191   4.668   5.450   7.482  0.1177 -0.6914 -0.4884
  200MET     CG 3192   4.697   5.470   7.335  0.5534 -0.3053  0.4916
  200MET     SD 3193   4.798   5.327   7.273 -0.1180  0.1397 -0.5121
  200MET     CE 3194   4.665   5.194   7.284 -0.9024 -0.2558 -0.7134
  200MET      H 3195   4.732   5.693   7.523  0.1145 -0.1916 -0.6641
  200MET     HA 3196   4.478   5.550   7.471 -0.2348 -0.1400 -0.0824
  200MET    HB2 3197   4.759   5.455   7.542 -0.0540 -0.4760 -0.2421
  200MET    HB3 3198   4.620   5.355   7.505 -0.3677 -0.1886  0.7017
  200MET    HG2 3199   4.607   5.488   7.276  0.8334  0.6133  0.3077
  200MET    HG3 3200   4.759   5.560   7.333  0.0031  0.0986  1.0390
  200MET    HE1 3201   4.598   5.206   7.199 -0.3104 -0.1932 -1.1865
  200MET    HE2 3202   4.698   5.090   7.286 -0.3990 -0.0973 -0.5724
  200MET    HE3 3203   4.613   5.208   7.379  0.2276 -0.6747  0.0104
  201GLY      N 3204   4.528   5.568   7.780  0.3867 -0.4218  0.5067
  201GLY     CA 3205   4.474   5.553   7.912  0.5141 -0.7197  1.1812
  201GLY      C 3206   4.321   5.561   7.931 -1.0858  0.0091 -0.8005
  201GLY      O 3207   4.272   5.534   8.043  0.1372  0.1381 -0.4319
  201GLY      H 3208   4.588   5.649   7.778 -0.5603  0.3130  0.4599
  201GLY    HA2 3209   4.501   5.461   7.964 -0.5656 -0.7972  1.6472
  201GLY    HA3 3210   4.517   5.637   7.967  0.5931  0.7375 -0.8740
  202LYS      N 3211   4.250   5.596   7.829  1.2751 -0.0887  0.1405
  202LYS     CA 3212   4.103   5.568   7.823  0.3359  0.2601  0.5831
  202LYS      C 3213   4.067   5.418   7.807 -0.1732 -0.2111 -0.3751
  202LYS      O 3214   3.947   5.390   7.817 -0.1190  0.0348 -0.1913
  202LYS     CB 3215   4.030   5.646   7.713  0.7567  0.6432 -0.0875
  202LYS     CG 3216   4.092   5.784   7.669  0.2233  0.1728 -0.1367
  202LYS     CD 3217   4.086   5.884   7.778 -0.2974  0.1912 -0.2367
  202LYS     CE 3218   4.147   6.016   7.720  1.3208 -0.2257  0.9030
  202LYS     NZ 3219   4.295   6.016   7.697  1.6600  1.1425  0.1369
  202LYS      H 3220   4.284   5.630   7.740  0.0895 -0.4099 -0.4819
  202LYS     HA 3221   4.061   5.596   7.920  0.4185  0.4172  0.5747
  202LYS    HB2 3222   4.019   5.585   7.623 -0.2998 -0.3486  0.6568
  202LYS    HB3 3223   3.925   5.666   7.736  0.5830  0.7819 -0.9223
  202LYS    HG2 3224   4.195   5.768   7.638 -0.2099  0.2165 -1.7502
  202LYS    HG3 3225   4.034   5.830   7.590  0.5948 -0.1044 -0.5816
  202LYS    HD2 3226   3.985   5.899   7.817 -0.0338  0.1224  0.4981
  202LYS    HD3 3227   4.152   5.851   7.858  0.5579  1.0242 -0.5649
  202LYS    HE2 3228   4.106   6.025   7.620  0.1472 -1.2410  1.2462
  202LYS    HE3 3229   4.115   6.105   7.773  0.1442  0.8641 -1.3481
  202LYS    HZ1 3230   4.328   5.950   7.629  1.2664  0.8550  0.2188
  202LYS    HZ2 3231   4.331   6.111   7.691  0.6280  1.6821  1.4024
  202LYS    HZ3 3232   4.327   5.972   7.783  0.4852 -1.3491 -0.5311
  203CYS      N 3233   4.163   5.331   7.776  0.0666 -0.4299 -0.5893
  203CYS     CA 3234   4.158   5.192   7.802  0.2753  0.6388  0.2943
  203CYS      C 3235   4.158   5.168   7.948 -0.1093 -0.8585 -1.8023
  203CYS      O 3236   4.254   5.124   8.014  0.2460  0.5806  0.0419
  203CYS     CB 3237   4.271   5.120   7.724  0.6298 -0.6910 -1.6260
  203CYS     SG 3238   4.249   5.125   7.549  0.1830  0.0945 -0.1773
  203CYS      H 3239   4.257   5.362   7.756 -0.0649 -0.0247 -0.5888
  203CYS     HA 3240   4.067   5.144   7.765  0.5575 -0.5651  1.0302
  203CYS    HB2 3241   4.367   5.158   7.757 -0.0119 -0.6501  0.4908
  203CYS    HB3 3242   4.263   5.015   7.754 -0.3070 -0.0356  0.9487
  204HIS      N 3243   4.060   5.228   8.018  0.6612 -0.0145 -0.6832
  204HIS     CA 3244   4.057   5.249   8.166 -0.1609  0.9207  0.2842
  204HIS      C 3245   4.056   5.119   8.258 -0.5286 -0.1587  0.1953
  204HIS      O 3246   4.127   5.111   8.359 -0.1268  0.1207  0.3023
  204HIS     CB 3247   3.962   5.354   8.204 -0.9037 -0.2683  0.3790
  204HIS     CG 3248   3.816   5.321   8.195 -0.4699 -0.8685 -0.1070
  204HIS    ND1 3249   3.749   5.291   8.071 -0.1386 -0.2199 -0.9501
  204HIS    CD2 3250   3.726   5.313   8.297 -0.1345  0.3468 -0.0723
  204HIS    CE1 3251   3.625   5.254   8.104  1.0399 -0.4202  0.4407
  204HIS    NE2 3252   3.608   5.262   8.239  0.4180 -0.1484 -0.9484
  204HIS      H 3253   3.994   5.277   7.961 -0.2463 -0.5139 -0.1121
  204HIS     HA 3254   4.157   5.289   8.179  0.3015 -0.1972  0.4040
  204HIS    HB2 3255   3.980   5.389   8.306 -0.1240 -0.4868  0.3322
  204HIS    HB3 3256   3.978   5.440   8.139 -0.2955 -1.4665 -1.1951
  204HIS    HD2 3257   3.749   5.324   8.402 -1.4636  1.3094  0.1677
  204HIS    HE1 3258   3.549   5.212   8.040  0.8330  0.1724  0.2810
  204HIS    HE2 3259   3.523   5.238   8.288 -0.0952  0.7612 -1.3338
  205LEU      N 3260   3.995   5.012   8.213 -0.4005 -0.9466 -0.0602
  205LEU     CA 3261   4.001   4.876   8.256 -0.3015  0.2284 -0.6977
  205LEU      C 3262   4.152   4.821   8.272 -0.5807 -0.6146 -0.1189
  205LEU      O 3263   4.181   4.732   8.348  0.2635 -0.1167 -0.5215
  205LEU     CB 3264   3.928   4.790   8.158  1.6486 -0.4847 -1.0050
  205LEU     CG 3265   3.769   4.782   8.178  0.5140 -0.5246 -0.8947
  205LEU    CD1 3266   3.737   4.712   8.308  0.8998  0.2128  0.1499
  205LEU    CD2 3267   3.714   4.924   8.183 -0.0273 -0.7430  0.4985
  205LEU      H 3268   3.938   5.020   8.131 -0.8520 -1.7804  0.1482
  205LEU     HA 3269   3.955   4.870   8.355  1.4632  1.5053  0.3191
  205LEU    HB2 3270   3.943   4.813   8.052 -0.8722  0.4903 -1.2934
  205LEU    HB3 3271   3.955   4.685   8.169 -1.0350 -1.2567 -0.0676
  205LEU     HG 3272   3.715   4.736   8.096 -0.5907  0.3368 -0.6965
  205LEU   HD11 3273   3.789   4.745   8.397 -0.4808  0.2612  1.0000
  205LEU   HD12 3274   3.632   4.737   8.321  0.5045 -0.8125 -0.7842
  205LEU   HD13 3275   3.749   4.604   8.297  0.0069  0.1168 -0.0615
  205LEU   HD21 3276   3.716   4.976   8.279  0.4074  0.4647 -0.1174
  205LEU   HD22 3277   3.746   4.984   8.098 -0.6634 -0.4820  0.4304
  205LEU   HD23 3278   3.606   4.923   8.167  0.0865 -0.4013 -0.4295
  206THR      N 3279   4.255   4.885   8.215 -0.1189  0.2931  0.7374
  206THR     CA 3280   4.399   4.844   8.230  0.6718  0.4216 -0.1555
  206THR      C 3281   4.458   4.867   8.369 -0.2627 -1.0045 -0.0810
  206THR      O 3282   4.556   4.802   8.407  0.4266 -0.7628 -0.5140
  206THR     CB 3283   4.497   4.914   8.127  0.8681  0.6930  0.1093
  206THR    OG1 3284   4.475   5.048   8.134 -0.5019 -0.0210 -0.0017
  206THR    CG2 3285   4.453   4.894   7.981  0.5684 -0.6486  0.0052
  206THR      H 3286   4.233   4.965   8.157 -0.3374  0.0448  0.4763
  206THR     HA 3287   4.403   4.736   8.211  0.1151  0.5532 -1.1791
  206THR     HB 3288   4.601   4.882   8.138  0.5747 -0.4304 -0.1746
  206THR    HG1 3289   4.397   5.068   8.083 -0.3578  1.0482  0.1614
  206THR   HG21 3290   4.345   4.887   7.969  0.4750  0.9158 -0.5009
  206THR   HG22 3291   4.479   4.977   7.916  0.0036 -0.2653  0.2510
  206THR   HG23 3292   4.517   4.812   7.947  1.1766  0.0084 -0.4940
  207LYS      N 3293   4.400   4.967   8.444  0.2594  0.0441 -0.4970
  207LYS     CA 3294   4.438   5.004   8.586 -0.5493 -0.2753  0.5954
  207LYS      C 3295   4.590   5.018   8.604  0.1165 -0.1200 -0.3772
  207LYS      O 3296   4.658   4.940   8.673 -0.3765  0.5020  0.0121
  207LYS     CB 3297   4.372   4.904   8.674  0.1506 -0.7970 -0.6165
  207LYS     CG 3298   4.378   4.948   8.822  0.0441  1.2259 -0.3139
  207LYS     CD 3299   4.291   4.863   8.922  0.7082 -0.0641  0.9634
  207LYS     CE 3300   4.254   4.918   9.055 -0.8074 -0.6378 -1.8713
  207LYS     NZ 3301   4.378   4.973   9.127  0.2341 -1.2055  0.3425
  207LYS      H 3302   4.319   5.013   8.404  0.1070  0.1924 -0.0278
  207LYS     HA 3303   4.401   5.106   8.597 -0.6365 -0.2164 -0.1259
  207LYS    HB2 3304   4.272   4.888   8.634 -0.7414  0.5602  0.8293
  207LYS    HB3 3305   4.428   4.811   8.664  0.8698 -0.3984 -0.4573
  207LYS    HG2 3306   4.475   4.919   8.863 -0.5126  0.0731  0.2874
  207LYS    HG3 3307   4.342   5.051   8.830 -0.3541  1.0213  0.9071
  207LYS    HD2 3308   4.193   4.848   8.877  0.9471 -1.5634  0.8292
  207LYS    HD3 3309   4.339   4.766   8.932 -0.2887 -0.6477  0.4269
  207LYS    HE2 3310   4.179   4.998   9.051  0.0937  0.3139 -0.9568
  207LYS    HE3 3311   4.221   4.834   9.117  1.3303 -0.4769 -0.2967
  207LYS    HZ1 3312   4.372   5.003   9.224 -1.5397 -1.0733  0.2623
  207LYS    HZ2 3313   4.455   4.908   9.130  1.6016  0.2235 -0.6206
  207LYS    HZ3 3314   4.408   5.055   9.077 -1.1105  0.0343  1.3547
  208GLY      N 3315   4.647   5.121   8.544 -0.4835 -0.2586  0.3923
  208GLY     CA 3316   4.796   5.177   8.562  1.0870  0.1215  0.2168
  208GLY      C 3317   4.899   5.094   8.486 -0.6251 -0.0716  0.8632
  208GLY      O 3318   5.007   5.149   8.464 -0.5968 -0.1970  0.4995
  208GLY      H 3319   4.580   5.178   8.493 -0.4055  0.6182  1.2096
  208GLY    HA2 3320   4.791   5.276   8.516 -0.1955 -0.0253 -0.0629
  208GLY    HA3 3321   4.832   5.188   8.664  1.0703  0.0269  0.2327
  209LYS      N 3322   4.863   4.967   8.444  0.5103 -0.0820  0.1861
  209LYS     CA 3323   4.943   4.890   8.345 -0.0416 -0.5380  0.1949
  209LYS      C 3324   4.933   4.958   8.205  0.2873 -0.3674 -0.3291
  209LYS      O 3325   4.828   5.023   8.173 -0.6724 -0.8863 -0.2311
  209LYS     CB 3326   4.908   4.744   8.346 -0.1663  0.1982 -0.1431
  209LYS     CG 3327   4.924   4.674   8.485 -0.2858  0.0748 -0.3745
  209LYS     CD 3328   5.047   4.721   8.559 -0.0058 -0.5922 -1.1032
  209LYS     CE 3329   5.074   4.639   8.695  0.1978  0.4572  0.0915
  209LYS     NZ 3330   5.191   4.675   8.767  0.1840 -0.1668 -0.6021
  209LYS      H 3331   4.781   4.923   8.482  0.5572 -0.7811 -0.4821
  209LYS     HA 3332   5.049   4.889   8.374  0.1351  0.3555 -0.3420
  209LYS    HB2 3333   4.806   4.736   8.310 -0.6180  0.3759  0.9959
  209LYS    HB3 3334   4.976   4.691   8.280 -0.1830  0.2127 -0.1720
  209LYS    HG2 3335   4.838   4.698   8.548 -0.1812 -0.8398  0.1566
  209LYS    HG3 3336   4.938   4.568   8.462 -0.3051  0.0214 -0.1459
  209LYS    HD2 3337   5.134   4.713   8.494  0.2698 -0.7420 -0.7194
  209LYS    HD3 3338   5.041   4.826   8.585  0.3261 -0.8208 -0.0185
  209LYS    HE2 3339   4.991   4.644   8.765  0.0386 -0.4384 -0.0190
  209LYS    HE3 3340   5.085   4.534   8.669 -1.8100  0.1796  0.0892
  209LYS    HZ1 3341   5.275   4.680   8.712  0.5105 -0.3351 -0.1270
  209LYS    HZ2 3342   5.182   4.767   8.809  1.1271  0.0022 -0.7439
  209LYS    HZ3 3343   5.204   4.609   8.843  0.9439  0.1499 -0.4415
  210GLN      N 3344   5.024   4.930   8.117  0.0335  1.0081 -0.4567
  210GLN     CA 3345   5.044   4.977   7.985  0.1974  0.0613  0.8788
  210GLN      C 3346   4.929   4.946   7.892  0.1996  0.1176 -0.0342
  210GLN      O 3347   4.889   4.830   7.874 -0.3311 -0.0636 -0.5511
  210GLN     CB 3348   5.176   4.932   7.922 -1.2361  1.5924  0.4554
  210GLN     CG 3349   5.202   4.780   7.913 -0.2769 -0.4460  0.9440
  210GLN     CD 3350   5.269   4.728   8.034  0.0649 -0.0585  0.0293
  210GLN    OE1 3351   5.212   4.724   8.146 -1.1431  0.2238  0.5525
  210GLN    NE2 3352   5.389   4.683   8.033 -0.5764 -0.2124 -0.4041
  210GLN      H 3353   5.097   4.869   8.151 -0.5777  0.5878  0.1263
  210GLN     HA 3354   5.051   5.086   7.992  0.6802  0.0532  0.6377
  210GLN    HB2 3355   5.182   4.972   7.821  0.4859  0.2977 -0.0578
  210GLN    HB3 3356   5.261   4.969   7.979 -0.8222  0.2700  0.7760
  210GLN    HG2 3357   5.118   4.719   7.878 -0.2921 -0.2622  0.6568
  210GLN    HG3 3358   5.282   4.771   7.840 -0.1646 -0.9222  1.1187
  210GLN   HE21 3359   5.412   4.627   8.114 -0.3232 -0.3023 -0.5374
  210GLN   HE22 3360   5.446   4.698   7.952 -1.5918  0.0301 -1.1177
  211ALA      N 3361   4.870   5.048   7.828  0.0799  0.3139 -0.0796
  211ALA     CA 3362   4.780   5.034   7.727  0.2677 -0.3094  1.3006
  211ALA      C 3363   4.854   5.032   7.585 -0.0502  0.2376 -0.3218
  211ALA      O 3364   4.804   4.979   7.486  0.1938 -0.2228  0.2781
  211ALA     CB 3365   4.685   5.156   7.753  0.8882  0.6752 -0.2636
  211ALA      H 3366   4.902   5.141   7.851 -0.3498  0.5213 -0.2875
  211ALA     HA 3367   4.743   4.932   7.738  1.2323 -0.7314  0.8716
  211ALA    HB1 3368   4.598   5.152   7.687 -0.3782 -0.2471  1.3335
  211ALA    HB2 3369   4.643   5.156   7.853  1.2744  0.0307 -0.0903
  211ALA    HB3 3370   4.734   5.252   7.735  0.3946  0.9397 -0.2389
  212LEU      N 3371   4.985   5.075   7.585  0.3590 -0.5058  1.0414
  212LEU     CA 3372   5.087   5.056   7.476 -0.3804  0.0480 -0.2042
  212LEU      C 3373   5.219   5.022   7.538 -0.6710 -0.6473  0.0778
  212LEU      O 3374   5.281   5.114   7.597  0.2638  0.2572  0.1437
  212LEU     CB 3375   5.089   5.181   7.392  0.2195 -0.1584  0.9289
  212LEU     CG 3376   5.207   5.214   7.304  0.4565 -0.3834 -0.1056
  212LEU    CD1 3377   5.236   5.104   7.200 -0.0644 -0.3679  1.0482
  212LEU    CD2 3378   5.189   5.347   7.228 -0.3357  1.3685  0.1925
  212LEU      H 3379   5.003   5.132   7.666 -0.4050  0.6936  0.4282
  212LEU     HA 3380   5.061   4.971   7.412 -0.0365 -0.7141  0.6274
  212LEU    HB2 3381   5.000   5.172   7.330  0.1805 -0.5304  1.0347
  212LEU    HB3 3382   5.066   5.269   7.451 -0.3663  0.4379 -0.1276
  212LEU     HG 3383   5.295   5.245   7.361 -0.1042  1.1768  0.0094
  212LEU   HD11 3384   5.285   5.153   7.116 -0.5204  0.1945  1.0926
  212LEU   HD12 3385   5.299   5.019   7.227  0.6816 -0.1764  0.0234
  212LEU   HD13 3386   5.144   5.064   7.158 -0.4095  0.5874  0.8457
  212LEU   HD21 3387   5.155   5.421   7.300 -1.2269  0.6132  0.5884
  212LEU   HD22 3388   5.276   5.386   7.175  0.7360 -0.4424  0.4608
  212LEU   HD23 3389   5.107   5.336   7.157  0.4580 -0.2104 -0.5825
  213GLU      N 3390   5.268   4.897   7.512  0.0167  0.0758  0.4280
  213GLU     CA 3391   5.389   4.843   7.559 -1.1611  0.1225  0.2724
  213GLU      C 3392   5.504   4.888   7.456 -0.2469 -0.1506  0.1880
  213GLU      O 3393   5.483   4.905   7.334  0.1194 -0.3601  0.5850
  213GLU     CB 3394   5.370   4.697   7.548 -0.4202 -0.0149  0.3207
  213GLU     CG 3395   5.496   4.607   7.567 -0.2633 -0.0838  0.1025
  213GLU     CD 3396   5.526   4.613   7.719  0.4387 -1.0517 -0.1067
  213GLU    OE1 3397   5.533   4.508   7.782 -0.3886 -0.4389  0.1899
  213GLU    OE2 3398   5.538   4.724   7.774 -0.2290 -0.0833  0.0074
  213GLU      H 3399   5.221   4.843   7.441  0.4069  0.7783 -0.3926
  213GLU     HA 3400   5.416   4.876   7.659  0.9377 -0.7513  0.1032
  213GLU    HB2 3401   5.301   4.666   7.626  0.2948 -2.0417  0.2629
  213GLU    HB3 3402   5.323   4.672   7.453 -0.2697 -1.1973  0.5279
  213GLU    HG2 3403   5.472   4.507   7.532 -0.2981 -0.2154  0.4870
  213GLU    HG3 3404   5.579   4.649   7.509  0.2335 -0.7362  0.3193
  214ILE      N 3405   5.628   4.917   7.504  0.6253 -0.0372  0.0322
  214ILE     CA 3406   5.723   4.988   7.421 -1.0528 -0.5256  1.0271
  214ILE      C 3407   5.856   4.926   7.451 -0.1304 -0.4203 -0.1351
  214ILE      O 3408   5.890   4.914   7.567 -0.3133 -0.1405 -0.2627
  214ILE     CB 3409   5.733   5.145   7.443  0.7980  0.5931 -0.6421
  214ILE    CG1 3410   5.589   5.209   7.425 -0.0644  1.4585 -0.4166
  214ILE    CG2 3411   5.842   5.224   7.373  0.4936 -0.0024 -1.2101
  214ILE    CD1 3412   5.584   5.358   7.454 -0.0687 -0.7021  0.6385
  214ILE      H 3413   5.644   4.908   7.603 -0.0945  1.2348  0.3129
  214ILE     HA 3414   5.707   4.977   7.314 -0.9993  0.8540  0.8477
  214ILE     HB 3415   5.737   5.154   7.552 -0.9922  0.5909 -0.5202
  214ILE   HG12 3416   5.549   5.179   7.328 -0.5270  0.2092  0.1181
  214ILE   HG13 3417   5.513   5.171   7.493 -0.4435  0.4134 -1.3450
  214ILE   HG21 3418   5.929   5.161   7.394 -0.0991 -0.0588  1.9871
  214ILE   HG22 3419   5.824   5.249   7.268  0.1115  0.9060 -0.9459
  214ILE   HG23 3420   5.852   5.321   7.421  0.4777 -0.4433 -0.2706
  214ILE   HD11 3421   5.619   5.380   7.555  1.2409 -0.1023  0.1008
  214ILE   HD12 3422   5.651   5.412   7.387 -0.2974 -0.5117  0.5595
  214ILE   HD13 3423   5.482   5.398   7.460  0.2703  0.4460 -0.3528
  215ARG      N 3424   5.930   4.885   7.348  0.9983  0.3113  0.3189
  215ARG     CA 3425   6.062   4.835   7.352 -1.3452  0.1203  0.5253
  215ARG      C 3426   6.151   4.907   7.238  0.4687 -0.0135 -0.6469
  215ARG      O 3427   6.096   4.943   7.137  0.3245 -0.1357  0.0434
  215ARG     CB 3428   6.064   4.679   7.345 -0.7535  0.2432 -0.0218
  215ARG     CG 3429   5.977   4.605   7.446  1.1138 -0.4930 -0.6188
  215ARG     CD 3430   6.012   4.455   7.484 -0.0985 -0.8327 -0.2317
  215ARG     NE 3431   6.006   4.362   7.372  0.3802 -0.2755  0.2277
  215ARG     CZ 3432   6.109   4.295   7.330 -1.0797 -1.0858 -0.4700
  215ARG    NH1 3433   6.092   4.213   7.238 -0.4404 -0.7023  0.2362
  215ARG    NH2 3434   6.234   4.309   7.373 -0.0442  0.1883  0.1486
  215ARG      H 3435   5.879   4.887   7.261  0.3482 -0.5998  0.6443
  215ARG     HA 3436   6.100   4.883   7.442 -0.5735  1.6283 -0.5152
  215ARG    HB2 3437   6.056   4.633   7.247 -0.4243 -1.2887  0.6198
  215ARG    HB3 3438   6.165   4.647   7.370 -1.0806 -0.5099  0.3978
  215ARG    HG2 3439   5.982   4.647   7.547  0.1733 -1.7421  0.0027
  215ARG    HG3 3440   5.871   4.606   7.422  1.2648 -0.8299 -1.3348
  215ARG    HD2 3441   6.108   4.467   7.534 -0.7899 -0.5172  1.1321
  215ARG    HD3 3442   5.950   4.427   7.569  0.0817 -0.3088  0.0828
  215ARG     HE 3443   5.913   4.330   7.347 -0.2911  0.2686  1.7583
  215ARG   HH11 3444   6.175   4.168   7.203  0.3228  0.4902  0.4081
  215ARG   HH12 3445   5.995   4.208   7.209 -0.2017  0.3671 -0.9241
  215ARG   HH21 3446   6.313   4.253   7.346  1.2172  1.0635  1.6780
  215ARG   HH22 3447   6.252   4.362   7.458 -0.5438 -0.2364  0.5357
  216SER      N 3448   6.282   4.934   7.269  0.9047  0.0931  0.2811
  216SER     CA 3449   6.361   5.010   7.172 -0.2049 -0.1019 -0.6832
  216SER      C 3450   6.510   5.009   7.200  0.2732  0.1674 -0.2210
  216SER      O 3451   6.555   5.016   7.314 -0.1149  0.3723  0.1485
  216SER     CB 3452   6.317   5.156   7.168  0.5403 -0.4243  0.0223
  216SER     OG 3453   6.394   5.235   7.080  0.1124 -0.4707  0.5560
  216SER      H 3454   6.310   4.918   7.365 -0.6320  0.9972  0.9629
  216SER     HA 3455   6.343   4.969   7.073  0.1356  0.4602 -0.9900
  216SER    HB2 3456   6.209   5.169   7.158  0.6013  0.5841  0.3956
  216SER    HB3 3457   6.333   5.206   7.263  0.4631  0.3901 -0.3766
  216SER     HG 3458   6.398   5.189   6.996 -0.8486  0.9264 -0.3329
  217SER      N 3459   6.592   5.008   7.099 -1.0564 -0.7594  0.2291
  217SER     CA 3460   6.745   5.012   7.103  1.4333  0.6502  0.2379
  217SER      C 3461   6.801   5.131   7.036 -0.2159  0.2679  0.3091
  217SER      O 3462   6.930   5.138   7.026  0.3507  0.1778 -0.2102
  217SER     CB 3463   6.798   4.876   7.038 -0.4057 -1.3014 -0.9963
  217SER     OG 3464   6.783   4.854   6.900  0.6114 -0.4357 -0.5106
  217SER      H 3465   6.559   5.008   7.003  0.1680  0.7068 -0.2808
  217SER     HA 3466   6.783   5.009   7.205 -0.1554 -0.5358  0.8743
  217SER    HB2 3467   6.905   4.892   7.053 -0.6416 -0.0496 -0.4309
  217SER    HB3 3468   6.784   4.783   7.094 -0.8338 -0.7092 -0.0749
  217SER     HG 3469   6.860   4.799   6.886  0.8770 -0.4773  0.8692
  218LEU      N 3470   6.723   5.231   6.996  0.0158  0.4562 -0.5123
  218LEU     CA 3471   6.767   5.331   6.905  0.1087 -0.5698 -0.0418
  218LEU      C 3472   6.863   5.437   6.970 -0.3263  0.0767 -0.4712
  218LEU      O 3473   6.831   5.488   7.078  1.0262 -0.2062  0.9112
  218LEU     CB 3474   6.638   5.394   6.855 -0.3087 -0.5499 -1.1818
  218LEU     CG 3475   6.640   5.534   6.798 -0.2287  0.4151  0.2341
  218LEU    CD1 3476   6.697   5.536   6.660 -0.7687 -0.1114  1.6970
  218LEU    CD2 3477   6.495   5.588   6.784 -1.3778  0.0929  0.2101
  218LEU      H 3478   6.625   5.229   7.022  0.0846  0.1808 -0.2666
  218LEU     HA 3479   6.828   5.279   6.831 -0.1833 -0.4014 -0.4126
  218LEU    HB2 3480   6.579   5.328   6.792 -1.0702 -0.1113 -0.9665
  218LEU    HB3 3481   6.583   5.407   6.949  0.1110 -0.9325 -0.8787
  218LEU     HG 3482   6.697   5.606   6.857 -0.3054  1.2899 -0.6913
  218LEU   HD11 3483   6.806   5.531   6.659 -0.7710 -2.1290  0.3423
  218LEU   HD12 3484   6.664   5.453   6.598 -0.3486  0.6605  0.3416
  218LEU   HD13 3485   6.669   5.626   6.604  1.3445 -0.8756 -1.1034
  218LEU   HD21 3486   6.505   5.680   6.728  0.3431 -0.1349  0.0561
  218LEU   HD22 3487   6.451   5.519   6.711  0.6340 -0.7950 -0.3015
  218LEU   HD23 3488   6.441   5.610   6.877 -0.1839 -0.5090  1.1056
  219SER      N 3489   6.974   5.465   6.908 -0.1805 -0.5774  1.1090
  219SER     CA 3490   7.081   5.545   6.956 -1.1140 -0.6795 -0.0010
  219SER      C 3491   7.061   5.695   6.945 -0.2258  0.0260 -0.2123
  219SER      O 3492   7.096   5.762   7.037 -0.6966 -0.3395  0.5147
  219SER     CB 3493   7.220   5.500   6.890 -0.4364 -0.5398  1.0591
  219SER     OG 3494   7.233   5.362   6.908 -0.3961  0.7492 -0.3453
  219SER      H 3495   6.996   5.411   6.825 -0.2319  1.2054 -0.1974
  219SER     HA 3496   7.100   5.535   7.063  0.2505  0.5508 -0.0751
  219SER    HB2 3497   7.220   5.516   6.782  0.0287 -1.2652  0.9390
  219SER    HB3 3498   7.307   5.544   6.937  0.3594  0.0127 -0.7483
  219SER     HG 3499   7.229   5.309   6.828 -0.1781  0.3986 -0.1275
  220GLU      N 3500   6.995   5.737   6.840 -0.0752 -0.3376  0.0584
  220GLU     CA 3501   6.993   5.881   6.804  0.0015  1.3030  0.0623
  220GLU      C 3502   6.848   5.932   6.818  0.5801  0.3356  0.1474
  220GLU      O 3503   6.753   5.854   6.842 -0.1566  0.2002  0.0994
  220GLU     CB 3504   7.039   5.911   6.661  0.9818 -0.2103 -0.4111
  220GLU     CG 3505   7.165   5.845   6.631  0.6990  0.0128  0.4313
  220GLU     CD 3506   7.148   5.720   6.541 -0.0010 -0.0213 -0.3285
  220GLU    OE1 3507   7.052   5.642   6.563  0.7530  0.1428 -0.5777
  220GLU    OE2 3508   7.241   5.685   6.470  0.2513  0.0116  0.1088
  220GLU      H 3509   6.994   5.676   6.759 -1.7236  0.1509 -0.3599
  220GLU     HA 3510   7.056   5.938   6.873  0.4701  0.2025  0.5957
  220GLU    HB2 3511   6.958   5.870   6.601  0.0788  0.2799  0.4233
  220GLU    HB3 3512   7.053   6.019   6.658 -1.7596  0.2725 -0.8736
  220GLU    HG2 3513   7.204   5.926   6.570 -0.4657  0.8575  0.7356
  220GLU    HG3 3514   7.229   5.837   6.718  0.4462 -0.0524  0.6162
  221LYS      N 3515   6.826   6.062   6.797 -0.8983 -0.1353 -0.1119
  221LYS     CA 3516   6.704   6.155   6.804  0.1224 -0.6239 -0.2822
  221LYS      C 3517   6.605   6.135   6.698  0.0335 -0.3028  0.0499
  221LYS      O 3518   6.511   6.219   6.680  0.7145 -0.3382  1.1575
  221LYS     CB 3519   6.736   6.309   6.841 -1.1299 -0.1271  0.5075
  221LYS     CG 3520   6.811   6.318   6.976 -0.3629 -0.0922 -0.1464
  221LYS     CD 3521   6.866   6.456   7.005 -0.5593 -0.3282  0.4221
  221LYS     CE 3522   6.744   6.548   7.039 -0.2756  0.2069  0.8973
  221LYS     NZ 3523   6.786   6.666   7.119  0.3046  0.1234  0.6164
  221LYS      H 3524   6.914   6.109   6.778  0.2542 -1.7144  0.7901
  221LYS     HA 3525   6.654   6.128   6.897  0.6491  0.6970  0.4444
  221LYS    HB2 3526   6.793   6.353   6.758 -0.8669  0.0188  0.7610
  221LYS    HB3 3527   6.645   6.368   6.844 -0.8181  0.5471 -1.0874
  221LYS    HG2 3528   6.751   6.281   7.060  0.9238 -0.4123  0.6975
  221LYS    HG3 3529   6.892   6.246   6.971 -0.1900  0.0743  0.2034
  221LYS    HD2 3530   6.917   6.463   7.101 -0.2013 -1.2050  0.3192
  221LYS    HD3 3531   6.919   6.499   6.920 -1.5222 -0.4027 -0.2440
  221LYS    HE2 3532   6.716   6.589   6.942  1.0327 -0.5643  0.1160
  221LYS    HE3 3533   6.658   6.500   7.085 -0.4783  0.2795  0.5969
  221LYS    HZ1 3534   6.788   6.640   7.217 -0.4744  0.5678  0.7666
  221LYS    HZ2 3535   6.867   6.716   7.085 -0.4356  0.5930 -0.5960
  221LYS    HZ3 3536   6.708   6.729   7.118 -0.1580 -0.4349  0.6703
  222ARG      N 3537   6.621   6.033   6.618 -0.3531 -0.7204 -0.1251
  222ARG     CA 3538   6.559   6.009   6.492  0.4110  0.5268  1.1648
  222ARG      C 3539   6.403   6.018   6.485  0.3232 -0.1242  0.7246
  222ARG      O 3540   6.333   5.971   6.572  0.0038  0.3127 -0.3497
  222ARG     CB 3541   6.591   5.868   6.436 -1.6369  0.7784  0.4389
  222ARG     CG 3542   6.746   5.830   6.424  1.4433 -0.6193 -0.3517
  222ARG     CD 3543   6.764   5.700   6.343  0.7895 -0.7669  0.3955
  222ARG     NE 3544   6.905   5.665   6.326  0.8224  0.3625 -0.1295
  222ARG     CZ 3545   6.977   5.678   6.215 -0.1247  0.3704  0.4764
  222ARG    NH1 3546   6.924   5.703   6.102  0.4783 -0.5681  0.8163
  222ARG    NH2 3547   7.104   5.642   6.218  0.6030  0.2293  0.3970
  222ARG      H 3548   6.703   5.978   6.640 -1.1943 -1.9263  0.2688
  222ARG     HA 3549   6.587   6.079   6.413 -0.2631 -0.0332  0.3999
  222ARG    HB2 3550   6.546   5.792   6.500 -0.3578 -1.7136 -1.3136
  222ARG    HB3 3551   6.551   5.860   6.335  0.2820 -0.7560 -0.3301
  222ARG    HG2 3552   6.796   5.913   6.373 -0.0479  0.3925 -0.3136
  222ARG    HG3 3553   6.777   5.819   6.528  0.4174  1.1744  0.2307
  222ARG    HD2 3554   6.718   5.608   6.378  0.8081 -0.6760  0.6639
  222ARG    HD3 3555   6.732   5.724   6.242  0.3147 -0.7727  0.5429
  222ARG     HE 3556   6.959   5.648   6.409  0.8117  0.8627 -0.0090
  222ARG   HH11 3557   6.978   5.707   6.017 -0.8455 -0.1290 -0.0601
  222ARG   HH12 3558   6.839   5.757   6.096  1.2024  0.6274 -2.2681
  222ARG   HH21 3559   7.156   5.612   6.137  0.4955  0.8387  0.0954
  222ARG   HH22 3560   7.154   5.620   6.304  1.1042 -0.1507  0.0206
  223ALA      N 3561   6.348   6.077   6.380  0.9830 -0.1376  0.4231
  223ALA     CA 3562   6.208   6.099   6.357  0.3120  0.9032  0.1838
  223ALA      C 3563   6.173   6.058   6.206 -0.7658 -0.3685 -0.7941
  223ALA      O 3564   6.261   6.054   6.121  0.6472  0.5326  0.1344
  223ALA     CB 3565   6.169   6.237   6.397 -0.0359  0.6068 -0.2529
  223ALA      H 3566   6.408   6.110   6.306 -0.1736  0.9968 -0.0754
  223ALA     HA 3567   6.149   6.035   6.423  1.4517  0.4093  0.7633
  223ALA    HB1 3568   6.202   6.322   6.337  0.2686  0.2295 -0.6305
  223ALA    HB2 3569   6.064   6.238   6.425  0.2029  0.3629  0.7441
  223ALA    HB3 3570   6.210   6.241   6.498 -1.0251 -1.0728  0.2902
  224LEU      N 3571   6.049   6.024   6.182  0.1751  0.4063  0.8233
  224LEU     CA 3572   5.997   5.995   6.053 -0.3124  0.8407  0.1634
  224LEU      C 3573   6.014   6.109   5.955  0.2107  0.4601  0.3349
  224LEU      O 3574   6.013   6.086   5.835  0.7575 -0.4674  0.2179
  224LEU     CB 3575   5.857   5.944   6.075 -0.7516 -0.4515 -0.8703
  224LEU     CG 3576   5.843   5.817   6.163 -0.1009 -0.0606  0.2168
  224LEU    CD1 3577   5.702   5.756   6.128 -0.4775 -0.6506 -0.2412
  224LEU    CD2 3578   5.942   5.706   6.144 -2.0454  0.8511  0.2488
  224LEU      H 3579   5.975   6.043   6.247 -0.2104  0.4078  0.3870
  224LEU     HA 3580   6.059   5.912   6.020 -0.3656  1.0347 -0.4692
  224LEU    HB2 3581   5.802   6.026   6.121 -0.3914 -0.7593  0.1618
  224LEU    HB3 3582   5.824   5.924   5.973  1.5814  0.8529 -2.0530
  224LEU     HG 3583   5.853   5.856   6.265  0.1865  0.4284  0.0121
  224LEU   HD11 3584   5.696   5.664   6.185  0.5710 -0.7032 -0.1728
  224LEU   HD12 3585   5.631   5.832   6.160  0.6589  0.1968  0.4258
  224LEU   HD13 3586   5.696   5.738   6.021 -0.5904 -0.0561 -0.3413
  224LEU   HD21 3587   5.945   5.670   6.042  0.1154  0.2423  0.4267
  224LEU   HD22 3588   6.042   5.739   6.171 -0.8527 -1.6733 -0.4637
  224LEU   HD23 3589   5.920   5.644   6.232 -0.7954  0.0782  0.0684
  225THR      N 3590   6.023   6.230   6.006 -0.4170  0.3171  0.0406
  225THR     CA 3591   6.044   6.350   5.929 -1.0330 -0.2654 -1.1831
  225THR      C 3592   6.188   6.373   5.877  1.2118 -0.5095  0.0459
  225THR      O 3593   6.217   6.472   5.812 -0.2411 -0.2530 -0.0686
  225THR     CB 3594   6.011   6.470   6.020  0.4919 -0.1682  0.1277
  225THR    OG1 3595   6.052   6.464   6.147  0.6258  1.0982  0.0071
  225THR    CG2 3596   5.856   6.485   6.024 -1.1731  0.1039  0.3729
  225THR      H 3597   6.043   6.231   6.105  0.6622 -1.1346 -0.0927
  225THR     HA 3598   5.978   6.359   5.843 -1.1528 -0.3863 -1.1039
  225THR     HB 3599   6.052   6.561   5.976 -0.0006 -0.3999 -0.8927
  225THR    HG1 3600   6.147   6.470   6.134  0.7444 -0.4120 -0.1812
  225THR   HG21 3601   5.830   6.557   6.102 -1.0893  0.1626  0.3455
  225THR   HG22 3602   5.807   6.521   5.934  0.2241 -0.7599 -0.8095
  225THR   HG23 3603   5.818   6.394   6.071 -1.1697 -0.1183 -0.0514
  226ASP      N 3604   6.280   6.281   5.905  0.0203  0.1686 -0.6348
  226ASP     CA 3605   6.424   6.294   5.860  0.1299  0.7227 -0.0294
  226ASP      C 3606   6.434   6.286   5.705  0.8476 -0.5396 -0.1670
  226ASP      O 3607   6.407   6.182   5.647  0.1757  0.0751 -0.1625
  226ASP     CB 3608   6.515   6.199   5.930 -0.3924  0.0490  0.2478
  226ASP     CG 3609   6.537   6.235   6.080 -0.1510  0.5519 -0.2303
  226ASP    OD1 3610   6.545   6.351   6.127 -0.1055  0.0109  0.8938
  226ASP    OD2 3611   6.550   6.133   6.152 -0.3193 -0.3694 -0.1135
  226ASP      H 3612   6.263   6.215   5.980 -1.4301  1.0965 -0.0546
  226ASP     HA 3613   6.463   6.391   5.891 -0.0364  0.9210 -0.4197
  226ASP    HB2 3614   6.482   6.099   5.905 -0.1757 -0.3617  1.4534
  226ASP    HB3 3615   6.611   6.226   5.886 -0.4083 -0.0865  0.1292
  227PRO      N 3616   6.471   6.394   5.632 -0.8091  0.5018 -0.2271
  227PRO     CA 3617   6.485   6.400   5.488  0.7648  0.3821 -0.0884
  227PRO      C 3618   6.583   6.298   5.432 -1.1234 -0.6890 -0.0751
  227PRO      O 3619   6.679   6.256   5.497 -0.4316  0.7540  0.2637
  227PRO     CB 3620   6.513   6.544   5.453 -0.6771 -0.3942  0.6117
  227PRO     CG 3621   6.593   6.599   5.575 -0.1862 -0.1218  0.2988
  227PRO     CD 3622   6.538   6.509   5.687 -0.1167 -0.6057  0.1137
  227PRO     HA 3623   6.395   6.359   5.443  0.6819 -0.9799  1.1558
  227PRO    HB2 3624   6.576   6.558   5.365 -0.6815 -0.1771  0.6414
  227PRO    HB3 3625   6.421   6.599   5.435  0.1459  0.8751  0.0450
  227PRO    HG2 3626   6.699   6.578   5.570  0.2985  1.8291  0.7474
  227PRO    HG3 3627   6.584   6.705   5.598  1.1974  0.2979 -0.8281
  227PRO    HD2 3628   6.618   6.483   5.756  0.3919 -0.9145 -0.5644
  227PRO    HD3 3629   6.457   6.559   5.740 -0.9759 -1.4028 -0.3732
  228ILE      N 3630   6.561   6.263   5.305 -0.4897 -0.1738 -1.3030
  228ILE     CA 3631   6.651   6.165   5.245  0.1163 -0.1441  1.0392
  228ILE      C 3632   6.771   6.243   5.187  0.1874 -0.0088 -0.4923
  228ILE      O 3633   6.753   6.330   5.104  0.1683 -0.0031  0.3714
  228ILE     CB 3634   6.582   6.092   5.126  0.8510  0.3092  0.7553
  228ILE    CG1 3635   6.440   6.036   5.165  0.8366  0.2423  0.2772
  228ILE    CG2 3636   6.682   5.979   5.067  1.4882 -0.1065  0.6048
  228ILE    CD1 3637   6.328   6.106   5.089  1.4449 -0.0119  1.8547
  228ILE      H 3638   6.500   6.326   5.256 -1.3229 -0.4979 -0.7206
  228ILE     HA 3639   6.692   6.093   5.317 -0.8462 -1.6340  0.2112
  228ILE     HB 3640   6.572   6.167   5.047 -0.2574 -1.4255 -0.9196
  228ILE   HG12 3641   6.442   5.927   5.156 -0.0371  0.0864  1.4890
  228ILE   HG13 3642   6.421   6.056   5.270 -0.0598  0.5923  0.0645
  228ILE   HG21 3643   6.695   5.902   5.144 -0.2097 -0.4415  0.6572
  228ILE   HG22 3644   6.639   5.947   4.972 -0.3658  0.0001  1.3043
  228ILE   HG23 3645   6.777   6.027   5.046  1.1201  0.4580  0.1734
  228ILE   HD11 3646   6.344   6.214   5.096  0.6602  0.6567 -2.2079
  228ILE   HD12 3647   6.339   6.085   4.983 -0.1285  1.4693  1.3028
  228ILE   HD13 3648   6.226   6.087   5.123  0.5272  1.3788  0.1739
  229GLN      N 3649   6.893   6.203   5.223 -0.7500  0.5081  0.4328
  229GLN     CA 3650   7.016   6.254   5.159  0.4268 -0.5044 -0.7461
  229GLN      C 3651   7.018   6.258   5.002 -0.0237  0.1392  0.0620
  229GLN      O 3652   6.993   6.151   4.941  0.2667  0.2483 -0.1039
  229GLN     CB 3653   7.137   6.196   5.227 -0.0887  0.6617 -0.2303
  229GLN     CG 3654   7.261   6.271   5.194 -0.6367 -0.1294 -0.3217
  229GLN     CD 3655   7.386   6.223   5.266 -0.4332 -0.1983 -0.2135
  229GLN    OE1 3656   7.404   6.107   5.301  0.1348 -0.1208 -0.1890
  229GLN    NE2 3657   7.485   6.308   5.292  0.5100  0.0377 -0.2121
  229GLN      H 3658   6.901   6.118   5.277  1.1258 -0.0932 -0.6055
  229GLN     HA 3659   7.019   6.360   5.184  1.5860 -0.6017 -0.3791
  229GLN    HB2 3660   7.115   6.191   5.333 -1.6049 -0.1599 -0.5358
  229GLN    HB3 3661   7.142   6.091   5.197 -0.1418 -0.0547  1.9257
  229GLN    HG2 3662   7.278   6.265   5.087 -0.6151 -0.4660 -0.3033
  229GLN    HG3 3663   7.244   6.377   5.210  1.1856  0.2470 -0.4627
  229GLN   HE21 3664   7.571   6.274   5.334 -0.1533 -0.4691  0.8059
  229GLN   HE22 3665   7.477   6.408   5.278 -0.9690  0.4110  2.2166
  230GLY      N 3666   7.074   6.369   4.951  0.2283 -0.3082  0.1745
  230GLY     CA 3667   7.088   6.401   4.811  0.9545 -0.7061 -0.9702
  230GLY      C 3668   7.203   6.346   4.744 -0.2709 -0.3388  0.9758
  230GLY      O 3669   7.232   6.395   4.629  0.1488  0.2033  0.5697
  230GLY      H 3670   7.096   6.446   5.012  0.4457 -0.1817 -0.0608
  230GLY    HA2 3671   7.000   6.369   4.756  0.3342  0.5468 -0.7872
  230GLY    HA3 3672   7.095   6.509   4.796 -0.6026 -0.6565 -1.7796
  231THR      N 3673   7.271   6.248   4.800  0.3887  0.3366 -0.2210
  231THR     CA 3674   7.368   6.161   4.735 -0.5147  0.5342  0.4011
  231THR      C 3675   7.317   6.083   4.615  0.9348  0.2034  0.2793
  231THR      O 3676   7.196   6.084   4.586  0.3428  0.6825  0.4830
  231THR     CB 3677   7.428   6.058   4.834 -0.0251 -0.2947 -0.2975
  231THR    OG1 3678   7.333   5.994   4.919 -0.2816 -0.4535  0.3451
  231THR    CG2 3679   7.530   6.113   4.933 -0.1196  0.3337  0.7714
  231THR      H 3680   7.232   6.215   4.887  0.9131  0.4654  0.0703
  231THR     HA 3681   7.459   6.212   4.703  0.9163 -1.7550  0.3496
  231THR     HB 3682   7.484   5.982   4.779  0.0855  0.8190 -1.8423
  231THR    HG1 3683   7.374   5.915   4.957  0.2446  0.3455  1.5707
  231THR   HG21 3684   7.612   6.151   4.873 -0.7805  0.0351 -0.3837
  231THR   HG22 3685   7.493   6.195   4.995 -0.8524 -0.1089  0.9447
  231THR   HG23 3686   7.576   6.030   4.987  0.2792  0.0859  0.0668
  232GLU      N 3687   7.399   6.021   4.531  0.2388  0.2516 -0.6307
  232GLU     CA 3688   7.374   5.924   4.430  0.5171 -0.2056  0.3548
  232GLU      C 3689   7.389   5.784   4.477 -0.3737  0.1596 -0.0690
  232GLU      O 3690   7.462   5.749   4.571  0.1567 -0.1103 -0.1141
  232GLU     CB 3691   7.462   5.957   4.310 -0.5627 -0.1690  0.1189
  232GLU     CG 3692   7.449   6.098   4.248 -0.5860  0.5636 -0.7799
  232GLU     CD 3693   7.325   6.128   4.175  1.3102 -0.7789 -0.3919
  232GLU    OE1 3694   7.273   6.239   4.202  0.2540  0.3959 -0.1893
  232GLU    OE2 3695   7.275   6.049   4.095 -0.1921  0.4123  0.2443
  232GLU      H 3696   7.495   6.037   4.561 -0.2680  0.1170  1.3038
  232GLU     HA 3697   7.274   5.940   4.391  0.4899 -0.5779  0.2633
  232GLU    HB2 3698   7.563   5.951   4.350 -0.0731 -0.3699 -1.0891
  232GLU    HB3 3699   7.440   5.887   4.230 -0.5712 -0.1650  0.1178
  232GLU    HG2 3700   7.466   6.175   4.322 -0.7260  0.6413 -0.8265
  232GLU    HG3 3701   7.528   6.114   4.175 -0.7105 -0.2750 -1.1199
  233TYR      N 3702   7.314   5.688   4.419 -0.5285 -0.0040  0.1500
  233TYR     CA 3703   7.298   5.549   4.461  0.6635 -0.1422  0.3778
  233TYR      C 3704   7.328   5.457   4.352 -0.2227  0.4907  0.3644
  233TYR      O 3705   7.331   5.490   4.237  0.6777 -0.6929  0.3064
  233TYR     CB 3706   7.153   5.524   4.511  0.4328  0.4941  0.3644
  233TYR     CG 3707   7.081   5.633   4.582  0.4098  0.3775 -0.1284
  233TYR    CD1 3708   6.944   5.658   4.552 -0.2684  0.2126  0.1149
  233TYR    CD2 3709   7.139   5.691   4.698  0.3976 -0.4544  0.2352
  233TYR    CE1 3710   6.874   5.753   4.627  0.1928  0.6785 -0.2618
  233TYR    CE2 3711   7.070   5.789   4.770  0.4001  0.4138 -0.1036
  233TYR     CZ 3712   6.935   5.831   4.733 -0.3637 -0.5776 -0.0394
  233TYR     OH 3713   6.871   5.934   4.793  0.3591  0.2428  0.0793
  233TYR      H 3714   7.250   5.724   4.350 -0.3542  0.5424  0.2698
  233TYR     HA 3715   7.373   5.530   4.538  0.8985 -0.7194  0.0202
  233TYR    HB2 3716   7.092   5.487   4.429 -0.4522 -0.6029  1.4456
  233TYR    HB3 3717   7.158   5.437   4.576 -0.0014 -0.7407 -1.1358
  233TYR    HD1 3718   6.900   5.601   4.471  0.6165  0.7256 -0.7655
  233TYR    HD2 3719   7.233   5.652   4.733  0.2683 -0.1065  1.0094
  233TYR    HE1 3720   6.767   5.767   4.617 -0.0008  0.3907  1.0541
  233TYR    HE2 3721   7.119   5.830   4.857  0.2725  0.1451  0.0989
  233TYR     HH 3722   6.939   5.973   4.849  0.5361 -1.2006  0.9742
  234SER      N 3723   7.366   5.332   4.389 -0.2281 -0.8639  0.0925
  234SER     CA 3724   7.389   5.230   4.291  0.1996  0.1763 -0.9540
  234SER      C 3725   7.265   5.194   4.205 -0.3490 -0.2292  0.2548
  234SER      O 3726   7.152   5.219   4.239 -0.3015 -0.3115  0.1069
  234SER     CB 3727   7.434   5.100   4.363 -0.7315  0.9268 -0.0419
  234SER     OG 3728   7.462   4.996   4.270 -0.1394  0.4622 -0.1701
  234SER      H 3729   7.362   5.308   4.486 -0.0807 -0.2439  0.2644
  234SER     HA 3730   7.464   5.268   4.222  0.2665  0.9389 -0.4845
  234SER    HB2 3731   7.526   5.125   4.416 -0.3261 -0.7425  0.1482
  234SER    HB3 3732   7.362   5.059   4.434 -0.5559  0.0698 -0.3305
  234SER     HG 3733   7.453   4.922   4.330 -0.3750  0.7953  0.2204
  235ALA      N 3734   7.292   5.134   4.090 -0.6362 -0.0236 -0.3006
  235ALA     CA 3735   7.194   5.100   3.994  0.6940 -0.3067 -0.7287
  235ALA      C 3736   7.088   5.003   4.040 -0.0014 -0.0051 -0.3225
  235ALA      O 3737   6.977   4.998   3.985 -0.4131 -0.6082  0.1200
  235ALA     CB 3738   7.263   5.055   3.869 -0.0316  1.4978  0.2938
  235ALA      H 3739   7.389   5.139   4.063 -0.3796  0.8854  0.6528
  235ALA     HA 3740   7.133   5.185   3.964 -0.7527 -1.0322 -0.0923
  235ALA    HB1 3741   7.199   5.028   3.784  1.3744  0.2084 -0.4546
  235ALA    HB2 3742   7.330   5.131   3.828 -0.4432  1.9394  0.4236
  235ALA    HB3 3743   7.328   4.969   3.885 -0.6932  0.8819 -0.2231
  236GLU      N 3744   7.114   4.928   4.144 -0.3358 -0.3525  0.0655
  236GLU     CA 3745   7.016   4.848   4.211 -0.4562 -0.5106  0.3248
  236GLU      C 3746   6.894   4.928   4.263 -0.1253 -0.8069  0.3404
  236GLU      O 3747   6.779   4.882   4.275 -0.1718  0.2567  0.1549
  236GLU     CB 3748   7.081   4.782   4.336 -0.2051 -1.4537  0.4406
  236GLU     CG 3749   7.195   4.684   4.303  0.5437 -0.2583 -0.0443
  236GLU     CD 3750   7.151   4.571   4.209 -0.0932 -0.1229 -0.8786
  236GLU    OE1 3751   7.032   4.538   4.212 -0.3209  0.5465  0.7062
  236GLU    OE2 3752   7.232   4.506   4.142 -0.1909  0.4045 -0.3096
  236GLU      H 3753   7.201   4.952   4.190 -0.0636  0.7308 -0.9025
  236GLU     HA 3754   6.970   4.775   4.144 -0.8893 -0.2339  0.3105
  236GLU    HB2 3755   7.127   4.862   4.394 -0.3728  0.1862 -1.4734
  236GLU    HB3 3756   7.002   4.734   4.394 -1.1669  0.6041  1.0282
  236GLU    HG2 3757   7.282   4.737   4.265 -0.0689  0.7338 -0.1302
  236GLU    HG3 3758   7.225   4.645   4.401  0.2772  1.1606  0.6653
  237SER      N 3759   6.917   5.054   4.310  0.0052 -0.1588  0.4795
  237SER     CA 3760   6.813   5.142   4.359  0.9089 -0.4680  0.8163
  237SER      C 3761   6.702   5.158   4.256 -0.6325 -0.2245  0.6444
  237SER      O 3762   6.581   5.159   4.289 -0.2889 -0.9274 -0.0114
  237SER     CB 3763   6.851   5.282   4.410  0.8398  0.8928 -0.8591
  237SER     OG 3764   6.931   5.354   4.310  0.2548  0.4997 -0.0445
  237SER      H 3765   7.009   5.088   4.334  0.2692 -0.0907 -0.5628
  237SER     HA 3766   6.763   5.095   4.443 -0.0674 -1.3603 -0.1865
  237SER    HB2 3767   6.762   5.339   4.436  0.9101  0.7780 -0.3479
  237SER    HB3 3768   6.898   5.267   4.507 -0.8184  0.0900 -0.1070
  237SER     HG 3769   7.018   5.314   4.302  0.1316  0.2758 -0.2843
  238LEU      N 3770   6.739   5.180   4.124  0.1995  0.1458 -0.7292
  238LEU     CA 3771   6.642   5.199   4.011 -0.5008  0.8873 -0.7567
  238LEU      C 3772   6.553   5.078   3.995 -0.3635 -0.1869 -0.2557
  238LEU      O 3773   6.434   5.094   3.975  0.2124  0.1736  0.1608
  238LEU     CB 3774   6.721   5.231   3.883  0.4331  1.2802 -0.2060
  238LEU     CG 3775   6.803   5.357   3.881 -0.2808 -0.0726 -0.5363
  238LEU    CD1 3776   6.876   5.361   3.754 -0.8988  0.1211  0.3963
  238LEU    CD2 3777   6.711   5.473   3.902  0.4354 -0.9294  0.1486
  238LEU      H 3778   6.838   5.185   4.108  0.4109  0.1207  0.4511
  238LEU     HA 3779   6.587   5.290   4.033  0.5018  1.5039 -0.6644
  238LEU    HB2 3780   6.794   5.150   3.879 -0.3550  0.5245  0.2145
  238LEU    HB3 3781   6.649   5.223   3.802  0.5989 -0.2642 -0.2440
  238LEU     HG 3782   6.873   5.357   3.964  1.1246  0.8462 -1.6130
  238LEU   HD11 3783   6.812   5.334   3.669  0.6506 -1.0416 -0.5180
  238LEU   HD12 3784   6.910   5.462   3.731 -1.5511  0.1121 -0.7835
  238LEU   HD13 3785   6.971   5.306   3.754  0.0115  1.5354 -0.8305
  238LEU   HD21 3786   6.629   5.477   3.831  0.0913 -0.5547  0.5548
  238LEU   HD22 3787   6.669   5.471   4.003 -0.9438  0.0506 -0.3457
  238LEU   HD23 3788   6.762   5.568   3.889 -0.8587 -0.2818 -0.5647
  239VAL      N 3789   6.609   4.958   4.005 -0.5288 -0.7040  0.3503
  239VAL     CA 3790   6.532   4.830   3.997  0.5907  1.4124 -1.0579
  239VAL      C 3791   6.424   4.820   4.108  0.8778 -0.1559  0.7942
  239VAL      O 3792   6.305   4.787   4.080 -0.2953  0.5468 -0.4793
  239VAL     CB 3793   6.636   4.712   4.017  0.6800 -0.0783  0.6043
  239VAL    CG1 3794   6.570   4.577   3.977  0.7602 -0.1936 -0.5380
  239VAL    CG2 3795   6.759   4.729   3.921 -0.6763  1.8568  0.8286
  239VAL      H 3796   6.708   4.957   4.023 -0.5111  0.1415  0.3665
  239VAL     HA 3797   6.477   4.819   3.903 -0.6486 -0.3625 -0.2420
  239VAL     HB 3798   6.664   4.706   4.122  1.6104 -0.6512  0.3480
  239VAL   HG11 3799   6.568   4.586   3.868  1.4292  0.4437 -0.5135
  239VAL   HG12 3800   6.636   4.495   4.007  0.1442 -0.1503  1.1372
  239VAL   HG13 3801   6.472   4.569   4.022  0.3611  1.3192 -1.0343
  239VAL   HG21 3802   6.743   4.774   3.823  1.1789  0.3055 -0.3547
  239VAL   HG22 3803   6.844   4.774   3.973  1.4821 -0.6983  0.0295
  239VAL   HG23 3804   6.797   4.633   3.884 -0.9882  2.0136  0.0765
  240ARG      N 3805   6.452   4.854   4.236  0.1119  0.1827  0.2916
  240ARG     CA 3806   6.352   4.869   4.343 -1.2354  0.8184  0.6603
  240ARG      C 3807   6.241   4.966   4.318  0.6029 -0.1189 -0.3467
  240ARG      O 3808   6.120   4.933   4.326 -0.6431  0.1082 -0.1744
  240ARG     CB 3809   6.427   4.888   4.473 -0.1730 -0.2155 -0.7659
  240ARG     CG 3810   6.516   4.776   4.524  0.8461 -0.3305  0.5164
  240ARG     CD 3811   6.583   4.801   4.662 -0.4080  0.1616  0.1313
  240ARG     NE 3812   6.672   4.920   4.662 -0.4201  0.3199 -0.0501
  240ARG     CZ 3813   6.805   4.910   4.638  0.1770 -0.4829 -0.7194
  240ARG    NH1 3814   6.875   5.013   4.662  0.0416 -0.7286  0.5149
  240ARG    NH2 3815   6.869   4.808   4.588  0.4269  1.1069  0.2377
  240ARG      H 3816   6.542   4.900   4.248 -0.2167  0.7129  0.8287
  240ARG     HA 3817   6.303   4.772   4.347 -1.2073  0.7222 -0.6771
  240ARG    HB2 3818   6.486   4.980   4.475 -0.7777  0.1785 -0.2461
  240ARG    HB3 3819   6.350   4.900   4.550  0.4399  0.8877 -0.2918
  240ARG    HG2 3820   6.441   4.700   4.547  0.0168  0.0895 -0.6180
  240ARG    HG3 3821   6.588   4.754   4.446  0.7744  0.3937  0.2313
  240ARG    HD2 3822   6.514   4.803   4.747  0.4406 -0.6891  0.8774
  240ARG    HD3 3823   6.650   4.718   4.685  0.5397  1.1033  1.0157
  240ARG     HE 3824   6.623   5.001   4.697  0.3091  0.8427 -0.1968
  240ARG   HH11 3825   6.974   4.992   4.660  0.0519 -0.6597 -0.4531
  240ARG   HH12 3826   6.846   5.095   4.712 -1.5601 -1.1436  0.3623
  240ARG   HH21 3827   6.969   4.797   4.575  0.1631 -0.5374 -1.2797
  240ARG   HH22 3828   6.823   4.718   4.581 -0.0810  1.2213  1.6211
  241ASN      N 3829   6.270   5.085   4.267 -0.4194  0.0442 -0.5843
  241ASN     CA 3830   6.167   5.188   4.242  0.0918  0.5432  0.5146
  241ASN      C 3831   6.069   5.144   4.132  0.0914 -0.0413 -0.0846
  241ASN      O 3832   5.951   5.154   4.137 -0.0663 -0.5907 -0.5592
  241ASN     CB 3833   6.242   5.320   4.212 -1.0511 -0.2960 -0.9290
  241ASN     CG 3834   6.330   5.361   4.331 -0.3386 -0.8183  1.1508
  241ASN    OD1 3835   6.312   5.329   4.444  0.0106 -0.2534 -0.5033
  241ASN    ND2 3836   6.434   5.428   4.300 -0.7428 -0.3604  0.1240
  241ASN      H 3837   6.365   5.112   4.247 -0.1709 -1.0359 -1.0448
  241ASN     HA 3838   6.117   5.198   4.338 -0.0615 -0.0881  0.5087
  241ASN    HB2 3839   6.310   5.318   4.127  0.0930  0.2672 -0.0747
  241ASN    HB3 3840   6.170   5.398   4.188 -0.5895  0.5329  0.2310
  241ASN   HD21 3841   6.491   5.474   4.369  0.2870  0.6099 -1.2615
  241ASN   HD22 3842   6.455   5.458   4.206  0.5986  1.5237  0.9169
  242LEU      N 3843   6.120   5.090   4.022 -0.3140  0.3170  0.8362
  242LEU     CA 3844   6.038   5.041   3.905 -0.4947 -0.3520 -1.0603
  242LEU      C 3845   5.952   4.921   3.952 -0.1434  0.1129  0.1807
  242LEU      O 3846   5.840   4.909   3.903 -0.5640  0.0465 -0.1925
  242LEU     CB 3847   6.135   4.996   3.792  1.0249  0.2755 -0.5536
  242LEU     CG 3848   6.202   5.103   3.719  0.3423 -0.5134  0.2807
  242LEU    CD1 3849   6.309   5.041   3.628 -0.1306  0.4818  0.3489
  242LEU    CD2 3850   6.106   5.191   3.635 -0.2315 -0.1477  1.0678
  242LEU      H 3851   6.220   5.081   4.006 -0.5727 -1.1049 -0.3813
  242LEU     HA 3852   5.976   5.120   3.864  0.8121  1.0656 -0.5116
  242LEU    HB2 3853   6.201   4.925   3.842 -0.3412 -1.2026 -0.6944
  242LEU    HB3 3854   6.075   4.944   3.717 -1.4419  1.2791  0.5043
  242LEU     HG 3855   6.255   5.164   3.792  0.4652 -0.0866 -0.1566
  242LEU   HD11 3856   6.388   5.106   3.592  0.0904 -0.1752 -0.4373
  242LEU   HD12 3857   6.353   4.953   3.674 -0.4997 -0.1999 -0.5238
  242LEU   HD13 3858   6.254   5.008   3.539 -0.3740  0.6575  0.4309
  242LEU   HD21 3859   6.065   5.135   3.551  1.1062  0.7449 -0.2676
  242LEU   HD22 3860   6.025   5.233   3.694 -0.5577 -0.8363  1.1320
  242LEU   HD23 3861   6.171   5.263   3.586  0.7082 -2.0528 -0.8088
  243GLN      N 3862   5.997   4.830   4.033 -0.6778  0.8399 -0.3187
  243GLN     CA 3863   5.917   4.718   4.080  0.2980  0.2974 -1.1349
  243GLN      C 3864   5.810   4.779   4.178 -0.1524 -0.8759  0.5529
  243GLN      O 3865   5.691   4.754   4.159 -0.1201  0.3361  0.0509
  243GLN     CB 3866   6.012   4.624   4.146  0.4957 -0.4134 -0.3042
  243GLN     CG 3867   5.944   4.494   4.183  0.0945  0.0095 -0.6297
  243GLN     CD 3868   5.924   4.391   4.067 -0.1765 -0.3522 -0.5287
  243GLN    OE1 3869   5.906   4.423   3.948  0.3827  0.5099  0.0874
  243GLN    NE2 3870   5.918   4.260   4.098 -0.4815  0.1764  1.0600
  243GLN      H 3871   6.092   4.834   4.065 -0.8074  0.5465  0.1277
  243GLN     HA 3872   5.855   4.665   4.007 -0.6693 -1.2907  0.6596
  243GLN    HB2 3873   6.093   4.598   4.078 -0.2320 -1.0334 -0.9760
  243GLN    HB3 3874   6.053   4.671   4.236 -0.3357  0.8769 -0.5386
  243GLN    HG2 3875   6.015   4.452   4.254  1.6289  3.2063  0.1197
  243GLN    HG3 3876   5.850   4.512   4.236  0.1297  0.2189 -0.6335
  243GLN   HE21 3877   5.913   4.201   4.016  1.9046  1.9354 -0.6300
  243GLN   HE22 3878   5.926   4.224   4.192 -0.0269 -0.7005  0.7004
  244TRP      N 3879   5.841   4.868   4.274 -0.2380 -0.8839  0.2931
  244TRP     CA 3880   5.747   4.949   4.353 -0.0822 -0.6284 -0.1511
  244TRP      C 3881   5.641   5.022   4.264 -0.5217 -0.3925  0.1049
  244TRP      O 3882   5.526   5.018   4.299  0.2680  0.1552  0.2636
  244TRP     CB 3883   5.824   5.042   4.444  0.6626 -0.3515 -0.4339
  244TRP     CG 3884   5.737   5.130   4.524  0.4954 -0.1432 -0.2209
  244TRP    CD1 3885   5.665   5.084   4.632  0.1781 -0.0876 -0.0121
  244TRP    CD2 3886   5.722   5.275   4.516 -0.2121 -0.0376  0.0438
  244TRP    NE1 3887   5.583   5.187   4.678 -0.2722  0.8277 -0.3792
  244TRP    CE2 3888   5.622   5.305   4.620 -1.1293  0.1764  0.5365
  244TRP    CE3 3889   5.773   5.382   4.443  0.4536  0.0145  0.8071
  244TRP    CZ2 3890   5.575   5.431   4.639 -0.0887 -0.9119  0.4793
  244TRP    CZ3 3891   5.726   5.513   4.466 -0.1452  0.8040  0.0449
  244TRP    CH2 3892   5.624   5.539   4.559 -0.3516  0.2968 -0.5394
  244TRP      H 3893   5.937   4.893   4.291 -0.1770  0.0181 -1.1190
  244TRP     HA 3894   5.687   4.892   4.423 -0.9530  0.0984 -0.2662
  244TRP    HB2 3895   5.895   4.996   4.513 -0.1676 -0.2333  0.5444
  244TRP    HB3 3896   5.889   5.116   4.396 -0.3431  0.8636 -0.0336
  244TRP    HD1 3897   5.656   4.977   4.648 -1.0683 -0.0683 -0.3498
  244TRP    HE1 3898   5.517   5.170   4.752  0.7627 -1.1288  0.2597
  244TRP    HE3 3899   5.834   5.364   4.355 -0.8114  0.8046 -0.3139
  244TRP    HZ2 3900   5.498   5.449   4.712 -1.4684 -0.2614 -0.9874
  244TRP    HZ3 3901   5.769   5.596   4.410 -0.7928  0.7574 -0.5428
  244TRP    HH2 3902   5.587   5.639   4.572 -0.1655  0.3779 -0.6241
  245ALA      N 3903   5.670   5.082   4.143 -0.1171 -0.1801 -1.0636
  245ALA     CA 3904   5.567   5.148   4.056 -0.0544 -0.2633 -0.6144
  245ALA      C 3905   5.475   5.041   3.994  0.7758 -0.4667 -0.2193
  245ALA      O 3906   5.356   5.063   3.984  0.6154  0.3851  0.1709
  245ALA     CB 3907   5.641   5.238   3.962 -0.3067 -0.0373  0.4300
  245ALA      H 3908   5.768   5.089   4.119  0.0916  0.4558 -0.1430
  245ALA     HA 3909   5.503   5.209   4.120  0.9392  0.0343  0.1501
  245ALA    HB1 3910   5.689   5.324   4.008  0.8044 -0.2521 -0.2410
  245ALA    HB2 3911   5.719   5.181   3.911 -0.4621 -1.0606  1.2754
  245ALA    HB3 3912   5.574   5.284   3.890  0.7440  0.4715 -0.2798
  246LYS      N 3913   5.527   4.934   3.942 -0.2744  0.2977  0.2980
  246LYS     CA 3914   5.450   4.822   3.879  1.1824  0.0644 -0.0267
  246LYS      C 3915   5.349   4.764   3.978 -0.2224 -0.2041 -0.3364
  246LYS      O 3916   5.244   4.725   3.932  0.1971 -0.1229 -0.8395
  246LYS     CB 3917   5.540   4.715   3.822  0.2484  1.1494  0.6875
  246LYS     CG 3918   5.612   4.778   3.697  0.3843 -0.4945 -0.7345
  246LYS     CD 3919   5.696   4.675   3.639 -0.9797  0.7171  1.4201
  246LYS     CE 3920   5.789   4.721   3.515  0.9020  1.0146 -0.7966
  246LYS     NZ 3921   5.889   4.810   3.568 -0.3301 -0.6073 -0.0601
  246LYS      H 3922   5.628   4.929   3.935 -0.2944 -0.2036  0.2741
  246LYS     HA 3923   5.390   4.857   3.796  0.4418 -0.4507  0.2706
  246LYS    HB2 3924   5.613   4.672   3.891  0.5382 -0.1880 -0.3555
  246LYS    HB3 3925   5.474   4.639   3.780  0.7678  0.9708  0.1638
  246LYS    HG2 3926   5.529   4.810   3.634 -0.5466  0.0092  0.6715
  246LYS    HG3 3927   5.665   4.865   3.736  0.1700 -0.6158 -0.1639
  246LYS    HD2 3928   5.757   4.629   3.716  0.2547  0.4699  0.3702
  246LYS    HD3 3929   5.635   4.589   3.610 -0.5663  0.6077  0.8325
  246LYS    HE2 3930   5.837   4.631   3.477 -0.3089 -0.1049  0.1257
  246LYS    HE3 3931   5.718   4.763   3.445 -0.3597 -0.4689 -0.5016
  246LYS    HZ1 3932   5.948   4.835   3.490 -0.0148  1.4318  0.7021
  246LYS    HZ2 3933   5.851   4.895   3.606  1.1786  0.0052  0.2035
  246LYS    HZ3 3934   5.944   4.759   3.636 -0.2030 -0.0374  0.2775
  247ALA      N 3935   5.384   4.765   4.111 -0.3178  0.9221  0.1667
  247ALA     CA 3936   5.298   4.722   4.216 -0.0502  1.0196 -0.3699
  247ALA      C 3937   5.181   4.813   4.250 -0.2729  0.0879  0.7254
  247ALA      O 3938   5.086   4.772   4.316  0.6210 -0.0409 -0.2290
  247ALA     CB 3939   5.386   4.713   4.340  1.2153  0.4625  0.4501
  247ALA      H 3940   5.473   4.799   4.144 -0.2564  0.8300  0.0982
  247ALA     HA 3941   5.252   4.625   4.195  0.7628  0.3924  0.5909
  247ALA    HB1 3942   5.416   4.815   4.362  0.5199  0.6406  0.6225
  247ALA    HB2 3943   5.329   4.665   4.420 -0.4708  0.1797 -0.8352
  247ALA    HB3 3944   5.473   4.649   4.321  0.3640 -0.2556 -1.4856
  248HIS      N 3945   5.177   4.937   4.199 -0.4699 -0.4504 -0.2564
  248HIS     CA 3946   5.060   5.031   4.200 -0.9319 -0.4246 -1.2714
  248HIS      C 3947   5.003   5.062   4.063  0.2874  0.2418 -0.8523
  248HIS      O 3948   4.912   5.141   4.062  0.0368  0.0721  0.1370
  248HIS     CB 3949   5.097   5.153   4.286 -0.3911 -0.2505 -0.7412
  248HIS     CG 3950   5.164   5.120   4.420  0.2769  0.1511 -0.4760
  248HIS    ND1 3951   5.293   5.096   4.460  1.0200  0.9051  0.3558
  248HIS    CD2 3952   5.086   5.099   4.536 -0.8270 -0.2974  0.6312
  248HIS    CE1 3953   5.301   5.049   4.585  0.0981  0.8812 -0.1180
  248HIS    NE2 3954   5.175   5.049   4.634 -0.1709 -0.8920  0.3869
  248HIS      H 3955   5.261   4.969   4.154 -0.0454 -0.3721  0.5514
  248HIS     HA 3956   4.979   4.983   4.254  0.2001  0.3880  1.4739
  248HIS    HB2 3957   5.159   5.223   4.230  0.1678 -0.0945  0.0294
  248HIS    HB3 3958   5.004   5.201   4.315 -1.6628 -2.0634 -1.4769
  248HIS    HD1 3959   5.374   5.102   4.400  0.2343 -0.0019 -0.8906
  248HIS    HD2 3960   4.980   5.118   4.529 -0.6837  0.2398 -0.6468
  248HIS    HE1 3961   5.386   5.021   4.645 -0.0452 -0.7359 -0.5673
  249GLU      N 3962   5.048   4.995   3.961  0.7708 -0.1974 -0.7044
  249GLU     CA 3963   5.012   5.028   3.825 -0.0586 -0.0988 -0.2682
  249GLU      C 3964   4.872   4.989   3.781 -0.7107  0.3985  0.1650
  249GLU      O 3965   4.848   4.863   3.757  0.1368 -0.4843 -0.2001
  249GLU     CB 3966   5.126   4.968   3.741  0.4505  0.5537  0.1334
  249GLU     CG 3967   5.102   4.979   3.597 -0.0755  1.7562 -0.3661
  249GLU     CD 3968   5.103   5.110   3.531  0.6829  0.1661  0.6367
  249GLU    OE1 3969   5.122   5.110   3.406  0.1598 -0.4220  0.4421
  249GLU    OE2 3970   5.095   5.219   3.593  0.4564  0.1146  0.1489
  249GLU      H 3971   5.116   4.924   3.984 -0.4325 -0.8697  1.2781
  249GLU     HA 3972   5.024   5.136   3.816 -0.2054  0.1066  1.3745
  249GLU    HB2 3973   5.215   5.025   3.768  0.3093  0.5062  0.7050
  249GLU    HB3 3974   5.138   4.861   3.762  0.7430  0.6719  0.5899
  249GLU    HG2 3975   5.184   4.922   3.552 -0.2157  0.0265  1.3418
  249GLU    HG3 3976   5.015   4.925   3.561  0.1240  0.5545  0.8320
  250LEU      N 3977   4.785   5.093   3.759  0.0477  0.9839 -0.6374
  250LEU     CA 3978   4.651   5.070   3.705 -0.1255 -0.4681  0.2954
  250LEU      C 3979   4.642   5.066   3.555  0.4235  0.9392 -1.1546
  250LEU      O 3980   4.733   5.126   3.495  1.2965  0.5249 -0.3061
  250LEU     CB 3981   4.567   5.202   3.746 -0.3443 -0.2476  0.2491
  250LEU     CG 3982   4.532   5.210   3.896  0.5875  0.0374 -0.4380
  250LEU    CD1 3983   4.440   5.333   3.922  0.2059 -1.1569 -0.8381
  250LEU    CD2 3984   4.443   5.093   3.954 -0.2735 -0.3967 -1.1194
  250LEU      H 3985   4.827   5.181   3.783 -0.0375  0.5052  1.6964
  250LEU     HA 3986   4.616   4.976   3.748 -0.5614 -0.5231 -0.1607
  250LEU    HB2 3987   4.613   5.291   3.702  0.0527 -0.9614 -0.8769
  250LEU    HB3 3988   4.471   5.191   3.696 -0.7002 -0.1085  0.8851
  250LEU     HG 3989   4.624   5.212   3.954  0.5867  0.2604 -0.4444
  250LEU   HD11 3990   4.487   5.420   3.877 -0.4086 -0.5851 -0.4060
  250LEU   HD12 3991   4.337   5.329   3.889 -0.1947  0.9325 -0.1152
  250LEU   HD13 3992   4.436   5.349   4.030  0.4675 -0.1183 -0.9622
  250LEU   HD21 3993   4.487   4.995   3.936  1.1330  0.2072 -1.1836
  250LEU   HD22 3994   4.430   5.105   4.061 -0.0281  0.3689 -1.1675
  250LEU   HD23 3995   4.344   5.087   3.908 -0.5948 -0.1575 -0.4769
  251PRO      N 3996   4.531   5.011   3.495 -0.3154 -0.1645 -1.3569
  251PRO     CA 3997   4.493   5.035   3.362 -0.0035 -0.7718 -0.2155
  251PRO      C 3998   4.452   5.182   3.336 -0.5609  0.6428 -0.2524
  251PRO      O 3999   4.416   5.252   3.433  0.3080 -0.5799  0.2193
  251PRO     CB 4000   4.374   4.952   3.328  0.2011  1.9801 -0.9482
  251PRO     CG 4001   4.385   4.831   3.430 -0.4030 -0.1415  1.1738
  251PRO     CD 4002   4.434   4.911   3.549 -0.6101 -0.8059 -0.9928
  251PRO     HA 4003   4.572   5.001   3.295 -1.5814 -2.4989 -1.3956
  251PRO    HB2 4004   4.284   5.008   3.351 -0.3634  0.7044  0.2024
  251PRO    HB3 4005   4.377   4.923   3.223  0.2047  0.2876 -0.5406
  251PRO    HG2 4006   4.288   4.783   3.437 -0.8319  0.1255 -1.1987
  251PRO    HG3 4007   4.468   4.769   3.398 -0.6209  0.2317 -0.2411
  251PRO    HD2 4008   4.343   4.952   3.593  0.2437  0.5769 -0.4175
  251PRO    HD3 4009   4.479   4.842   3.621 -0.6896 -0.8563 -0.9904
  252GLU      N 4010   4.456   5.233   3.219 -0.9967 -0.3290  0.9844
  252GLU     CA 4011   4.391   5.366   3.180  0.5131  0.6572  0.7311
  252GLU      C 4012   4.240   5.341   3.145 -0.1510 -1.1231  0.0673
  252GLU      O 4013   4.199   5.228   3.103  0.0762 -1.0360  0.7152
  252GLU     CB 4014   4.458   5.420   3.051  0.1817  1.2118 -0.2692
  252GLU     CG 4015   4.615   5.431   3.069  0.4253  0.5752  0.2869
  252GLU     CD 4016   4.660   5.558   3.143 -1.1830 -0.3849  0.9898
  252GLU    OE1 4017   4.584   5.643   3.180 -0.3149 -0.0581 -0.2249
  252GLU    OE2 4018   4.787   5.581   3.155  0.4391  0.2990 -0.2413
  252GLU      H 4019   4.493   5.177   3.143 -0.1343  0.2203  0.9640
  252GLU     HA 4020   4.398   5.441   3.259  1.3421  0.4149  0.9117
  252GLU    HB2 4021   4.446   5.354   2.965  0.0453 -1.3128  1.4984
  252GLU    HB3 4022   4.404   5.512   3.029 -1.1340  0.3835 -0.7216
  252GLU    HG2 4023   4.660   5.338   3.105  0.4853  0.2245 -0.6234
  252GLU    HG3 4024   4.668   5.445   2.975  0.8901  0.4591  0.5229
  253SER      N 4025   4.160   5.453   3.143  0.4340  0.4752 -0.3963
  253SER     CA 4026   4.016   5.447   3.113 -0.2819  0.5111  0.1224
  253SER      C 4027   3.997   5.434   2.960 -0.3319  0.2024 -0.5778
  253SER      O 4028   4.078   5.484   2.888  0.0639  0.1649  0.6555
  253SER     CB 4029   3.954   5.576   3.160  0.5701  0.1264 -0.1105
  253SER     OG 4030   3.817   5.591   3.116  0.1918  0.1969  0.3570
  253SER      H 4031   4.200   5.543   3.164  1.3547 -0.1043  0.5297
  253SER     HA 4032   3.963   5.365   3.161 -0.5381  0.2128 -0.6231
  253SER    HB2 4033   3.956   5.567   3.268 -0.1650  0.0079 -0.0985
  253SER    HB3 4034   4.007   5.662   3.119  0.3045  0.5466  0.4092
  253SER     HG 4035   3.777   5.507   3.141 -0.1973  0.3110  0.1358
  254MET      N 4036   3.893   5.369   2.912  0.2617 -0.8456 -0.3917
  254MET     CA 4037   3.859   5.347   2.768  0.0496 -0.7397  0.1450
  254MET      C 4038   3.707   5.362   2.738 -0.1851  0.3358 -0.4665
  254MET      O 4039   3.627   5.361   2.834  0.4959 -0.0883 -0.0853
  254MET     CB 4040   3.910   5.212   2.718  0.5457 -0.0665  0.2923
  254MET     CG 4041   3.843   5.098   2.798  0.3730  0.3973 -0.4277
  254MET     SD 4042   3.890   4.931   2.752 -0.4535  0.5316  0.3604
  254MET     CE 4043   3.748   4.861   2.677  0.3173 -0.6597  0.2484
  254MET      H 4044   3.830   5.341   2.986  0.7427 -0.6672  0.0992
  254MET     HA 4045   3.908   5.426   2.711 -0.0721 -0.2867  0.6523
  254MET    HB2 4046   3.887   5.193   2.613 -0.8428 -0.0147  0.5427
  254MET    HB3 4047   4.017   5.207   2.733  0.6033 -0.4475 -0.1995
  254MET    HG2 4048   3.872   5.112   2.903 -1.2983 -0.7929  0.2806
  254MET    HG3 4049   3.735   5.098   2.811  0.3615 -1.7439  0.3021
  254MET    HE1 4050   3.775   4.762   2.640 -0.2247 -0.6673 -0.1619
  254MET    HE2 4051   3.662   4.850   2.744 -0.3864 -1.2343 -0.6901
  254MET    HE3 4052   3.706   4.927   2.601  0.5128 -0.4535  0.3171
  255CYS      N 4053   3.677   5.375   2.614  0.1285 -0.0543  0.2649
  255CYS     CA 4054   3.537   5.391   2.554 -0.3696  0.6669  0.2958
  255CYS      C 4055   3.492   5.265   2.470 -0.3295  0.1894 -0.7360
  255CYS      O 4056   3.573   5.212   2.394  0.3151 -0.6487  0.6797
  255CYS     CB 4057   3.535   5.510   2.462 -0.1415 -0.9057  0.3959
  255CYS     SG 4058   3.508   5.646   2.570 -0.1415 -0.0477 -0.0102
  255CYS      H 4059   3.754   5.383   2.549  0.3386  0.1058  0.5309
  255CYS     HA 4060   3.463   5.416   2.630  0.2680 -0.0693  1.2061
  255CYS    HB2 4061   3.631   5.529   2.415 -1.3424  2.1189 -1.4342
  255CYS    HB3 4062   3.455   5.511   2.388 -0.4685 -0.2422  0.7374
  255CYS     HG 4063   3.637   5.680   2.586  0.1549 -0.8139 -0.6294
  256LEU      N 4064   3.369   5.221   2.495 -0.2427 -0.2227  0.4947
  256LEU     CA 4065   3.286   5.120   2.421 -0.3205  0.4460 -0.4149
  256LEU      C 4066   3.165   5.175   2.359  0.6119 -0.2823  0.2881
  256LEU      O 4067   3.110   5.271   2.401  0.1113 -0.0029  0.5395
  256LEU     CB 4068   3.244   5.012   2.522  0.3491  0.1044  0.4515
  256LEU     CG 4069   3.356   4.956   2.615  0.1577  0.1409  1.5094
  256LEU    CD1 4070   3.359   5.018   2.756  1.1133  0.2412 -0.1633
  256LEU    CD2 4071   3.325   4.806   2.640  0.5756 -1.0337 -0.5364
  256LEU      H 4072   3.323   5.258   2.577 -1.0675  1.3402 -0.5654
  256LEU     HA 4073   3.350   5.087   2.338  0.3876  0.4547  0.1115
  256LEU    HB2 4074   3.169   5.058   2.587  0.4008  0.3024  0.3739
  256LEU    HB3 4075   3.186   4.931   2.478  0.8646 -0.1897  0.3083
  256LEU     HG 4076   3.451   4.967   2.563 -0.8017  0.8769 -0.2830
  256LEU   HD11 4077   3.256   5.010   2.792  0.4213  0.2224 -1.9661
  256LEU   HD12 4078   3.427   4.956   2.814  0.7961 -0.3466 -0.4007
  256LEU   HD13 4079   3.386   5.123   2.750  0.8130  0.3613  0.3718
  256LEU   HD21 4080   3.346   4.753   2.547 -0.2192 -0.5424 -1.0164
  256LEU   HD22 4081   3.398   4.770   2.713  0.0114 -1.2586 -0.0704
  256LEU   HD23 4082   3.225   4.792   2.679  0.8694 -0.8765  0.3209
  257LYS      N 4083   3.120   5.113   2.247  0.3243  0.7921 -0.7802
  257LYS     CA 4084   2.991   5.130   2.179 -0.6242  0.8699 -0.4951
  257LYS      C 4085   2.911   5.001   2.157 -0.3883  0.3156 -0.4996
  257LYS      O 4086   2.966   4.912   2.095  0.1746  0.5839 -0.5025
  257LYS     CB 4087   3.020   5.211   2.059 -0.2886  0.0984  0.2644
  257LYS     CG 4088   2.891   5.243   1.981 -0.6964 -0.5379  0.5912
  257LYS     CD 4089   2.909   5.343   1.865  0.4611  0.3041 -0.1802
  257LYS     CE 4090   2.979   5.289   1.747 -1.0820 -0.2051  0.0602
  257LYS     NZ 4091   2.900   5.181   1.679 -0.4237  0.1635  0.1758
  257LYS      H 4092   3.180   5.037   2.218 -0.1874 -0.8019  1.6725
  257LYS     HA 4093   2.930   5.188   2.249 -0.9222 -0.9009  0.8532
  257LYS    HB2 4094   3.062   5.305   2.094 -0.3654  0.2229  0.0265
  257LYS    HB3 4095   3.096   5.172   1.990 -0.1095 -0.3931  0.7271
  257LYS    HG2 4096   2.859   5.148   1.939  0.1155 -0.2369 -0.8239
  257LYS    HG3 4097   2.837   5.288   2.065 -0.9670 -0.7671  0.5442
  257LYS    HD2 4098   2.812   5.369   1.823 -0.1963 -0.6420  0.6785
  257LYS    HD3 4099   2.955   5.432   1.908  0.5171 -0.3326  1.1753
  257LYS    HE2 4100   2.973   5.371   1.675 -0.0672  0.5867  0.8122
  257LYS    HE3 4101   3.078   5.261   1.782 -0.6967  1.7600  0.8077
  257LYS    HZ1 4102   2.802   5.205   1.673 -0.4218  0.0042 -0.7347
  257LYS    HZ2 4103   2.938   5.161   1.588  0.7633 -1.7531  0.9616
  257LYS    HZ3 4104   2.909   5.092   1.727 -0.1050 -0.3263 -0.7529
  258PHE      N 4105   2.790   4.997   2.194  0.4833 -0.3724 -0.4489
  258PHE     CA 4106   2.701   4.884   2.169  0.2259  0.1213 -0.0838
  258PHE      C 4107   2.636   4.895   2.034  0.4244 -0.1367 -0.1477
  258PHE      O 4108   2.629   5.006   1.974 -0.3423  0.1705  0.6472
  258PHE     CB 4109   2.598   4.868   2.277  0.5535  0.8222 -1.7125
  258PHE     CG 4110   2.654   4.785   2.400  0.0702  0.5524 -0.1523
  258PHE    CD1 4111   2.751   4.848   2.479  0.0140 -0.1220  0.1213
  258PHE    CD2 4112   2.635   4.646   2.420 -0.2624  0.1827 -0.3355
  258PHE    CE1 4113   2.817   4.772   2.581 -0.0083 -0.3852 -0.3811
  258PHE    CE2 4114   2.709   4.570   2.516 -0.1706 -0.4219  1.9735
  258PHE     CZ 4115   2.801   4.636   2.591  0.1324 -0.3767 -0.8429
  258PHE      H 4116   2.749   5.079   2.237  1.5616  0.3683 -0.7651
  258PHE     HA 4117   2.762   4.793   2.164  0.7264  0.4593 -0.3161
  258PHE    HB2 4118   2.567   4.965   2.317  0.0028 -0.3817  1.3935
  258PHE    HB3 4119   2.505   4.825   2.239  0.6794 -1.9002  0.3658
  258PHE    HD1 4120   2.779   4.952   2.469  0.9009 -0.2996  0.5702
  258PHE    HD2 4121   2.567   4.603   2.348 -0.4372  0.2212 -0.1972
  258PHE    HE1 4122   2.895   4.808   2.646 -0.5045 -0.1179  0.0894
  258PHE    HE2 4123   2.696   4.463   2.508 -0.0624 -0.3847 -1.1876
  258PHE     HZ 4124   2.854   4.580   2.667 -0.1999  0.1630 -0.1971
  259ASP      N 4125   2.596   4.780   1.982  0.0617  0.3293  0.2162
  259ASP     CA 4126   2.531   4.752   1.854 -0.1839 -0.6974  0.4508
  259ASP      C 4127   2.403   4.841   1.833 -0.1127  0.4862  0.0070
  259ASP      O 4128   2.367   4.881   1.725 -0.4377  0.0992 -0.1083
  259ASP     CB 4129   2.487   4.611   1.832 -1.1025  0.6745 -0.0640
  259ASP     CG 4130   2.604   4.511   1.826  0.8728  0.3257  0.6744
  259ASP    OD1 4131   2.718   4.539   1.815 -0.1857  0.0929 -0.1798
  259ASP    OD2 4132   2.577   4.383   1.855  0.3097  0.8641  0.8728
  259ASP      H 4133   2.624   4.699   2.035  0.8331  0.5598  0.1838
  259ASP     HA 4134   2.607   4.773   1.779  0.4713  0.1712  1.3274
  259ASP    HB2 4135   2.422   4.581   1.913 -0.8657  0.4654  0.0542
  259ASP    HB3 4136   2.437   4.606   1.735 -0.3893  0.5359 -0.4421
  259ASP    HD2 4137   2.662   4.339   1.863  0.4546  1.0246  0.2535
  260CYS      N 4138   2.337   4.872   1.946 -0.6417 -0.3714  0.4168
  260CYS     CA 4139   2.221   4.960   1.960 -0.4097 -0.3069  0.6789
  260CYS      C 4140   2.270   5.103   1.979 -0.1139 -0.1461  0.1866
  260CYS      O 4141   2.198   5.188   2.029 -0.3677 -0.4292  0.2971
  260CYS     CB 4142   2.131   4.911   2.066 -0.2487  0.4131 -0.7783
  260CYS     SG 4143   2.213   4.910   2.230  0.2560 -0.2944  0.0852
  260CYS      H 4144   2.346   4.805   2.021  0.3670  0.0412  0.6971
  260CYS     HA 4145   2.166   4.953   1.866 -0.0328  0.3734  0.3918
  260CYS    HB2 4146   2.044   4.974   2.087 -1.3592 -1.2022 -0.1149
  260CYS    HB3 4147   2.086   4.815   2.045 -0.5046  0.4467 -0.4085
  260CYS     HG 4148   2.123   4.839   2.299  0.3357 -0.2283  0.2575
  261GLY      N 4149   2.396   5.141   1.930  0.5429  0.8138 -0.7264
  261GLY     CA 4150   2.454   5.268   1.937 -0.7913 -0.8402  0.3252
  261GLY      C 4151   2.461   5.343   2.069  0.0041  0.7811 -0.4796
  261GLY      O 4152   2.489   5.460   2.075 -0.7122 -0.5582 -0.3213
  261GLY      H 4153   2.460   5.065   1.910  0.3882  0.3590  0.3885
  261GLY    HA2 4154   2.556   5.260   1.898 -0.7880 -0.7915  0.3243
  261GLY    HA3 4155   2.405   5.338   1.870 -0.2116  0.8397  1.5438
  262VAL      N 4156   2.445   5.275   2.187  0.0515 -0.1611  0.7589
  262VAL     CA 4157   2.455   5.332   2.321 -0.5077 -1.0868  0.2022
  262VAL      C 4158   2.609   5.336   2.359 -0.2006 -0.1399 -0.7669
  262VAL      O 4159   2.677   5.236   2.354 -0.3048  0.0187  0.4870
  262VAL     CB 4160   2.370   5.267   2.434 -0.9304 -0.6877 -0.6811
  262VAL    CG1 4161   2.386   5.320   2.578  0.4701 -0.0279  0.9043
  262VAL    CG2 4162   2.220   5.262   2.401 -0.1917  0.1129  0.0703
  262VAL      H 4163   2.436   5.175   2.176 -0.2485 -0.0736  0.1108
  262VAL     HA 4164   2.440   5.440   2.312 -0.4364 -1.1453 -0.7813
  262VAL     HB 4165   2.398   5.162   2.443 -1.2766 -0.7315 -0.0133
  262VAL   HG11 4166   2.368   5.427   2.570  0.0899 -0.1346  0.2869
  262VAL   HG12 4167   2.316   5.271   2.646 -0.0316  0.2227  0.5770
  262VAL   HG13 4168   2.488   5.303   2.612  0.2975 -0.8234  1.0596
  262VAL   HG21 4169   2.178   5.180   2.459 -0.5711  0.2517 -0.0071
  262VAL   HG22 4170   2.167   5.356   2.414  0.6581  0.5863  0.3087
  262VAL   HG23 4171   2.203   5.216   2.303  0.8861 -0.3074  0.0484
  263GLN      N 4172   2.666   5.452   2.399  0.5074  0.0464 -0.4308
  263GLN     CA 4173   2.806   5.474   2.434 -0.3809 -0.2375 -0.7639
  263GLN      C 4174   2.842   5.465   2.579 -0.4022  0.0404 -0.3716
  263GLN      O 4175   2.797   5.540   2.661 -0.5965  0.0163  0.4707
  263GLN     CB 4176   2.853   5.611   2.377 -1.3539 -0.0921 -1.2101
  263GLN     CG 4177   2.842   5.613   2.231 -0.0984 -0.1151  0.6611
  263GLN     CD 4178   2.901   5.724   2.142 -0.3338  0.3375 -0.0034
  263GLN    OE1 4179   2.987   5.803   2.185 -0.0127  0.5186  0.1365
  263GLN    NE2 4180   2.861   5.750   2.017  0.5846 -0.2809 -0.0443
  263GLN      H 4181   2.601   5.527   2.414 -0.7295 -0.9578 -0.4270
  263GLN     HA 4182   2.869   5.399   2.386 -0.1459 -0.7800  0.3288
  263GLN    HB2 4183   2.811   5.701   2.421  0.7893  0.3507  0.2485
  263GLN    HB3 4184   2.957   5.627   2.405 -1.4959  0.0320 -0.7224
  263GLN    HG2 4185   2.891   5.522   2.197 -0.2265  0.0948 -0.1537
  263GLN    HG3 4186   2.738   5.600   2.200  0.2805 -0.7041 -0.5087
  263GLN   HE21 4187   2.891   5.836   1.974 -0.6672  0.2156 -0.0116
  263GLN   HE22 4188   2.785   5.695   1.981  0.0219  0.1186  0.4796
  264ILE      N 4189   2.919   5.359   2.619 -0.2880 -0.2508 -0.4894
  264ILE     CA 4190   2.975   5.342   2.755  0.8568 -0.2225  0.1610
  264ILE      C 4191   3.118   5.384   2.765 -0.2160 -0.6407 -0.4710
  264ILE      O 4192   3.199   5.370   2.673 -0.7976  0.1147  0.0001
  264ILE     CB 4193   2.961   5.196   2.796 -0.4711 -0.6742  0.2409
  264ILE    CG1 4194   2.818   5.170   2.823 -0.1568  0.6509 -0.0175
  264ILE    CG2 4195   3.029   5.155   2.925  0.9286 -0.6211 -0.8492
  264ILE    CD1 4196   2.787   5.017   2.823 -0.1060 -0.7826 -0.1029
  264ILE      H 4197   2.967   5.301   2.551  1.1607 -0.3574  0.5274
  264ILE     HA 4198   2.919   5.408   2.821  0.5221  0.0944 -0.4176
  264ILE     HB 4199   3.008   5.140   2.715  0.1648  0.6956 -0.3939
  264ILE   HG12 4200   2.773   5.221   2.908  0.4694  0.1605  0.6360
  264ILE   HG13 4201   2.764   5.208   2.736  0.2636  0.7002 -0.2644
  264ILE   HG21 4202   2.993   5.220   3.004  1.7578  0.0079 -0.9597
  264ILE   HG22 4203   3.000   5.056   2.960  1.8741 -0.1770  1.5237
  264ILE   HG23 4204   3.137   5.172   2.922  0.8266  0.1957 -0.3320
  264ILE   HD11 4205   2.679   5.005   2.829 -0.0942 -0.6440  0.4806
  264ILE   HD12 4206   2.822   4.978   2.727  0.8357 -1.0644  0.3292
  264ILE   HD13 4207   2.834   4.955   2.899 -1.1384 -0.9191  0.4559
  265GLN      N 4208   3.152   5.439   2.881  0.1976  0.0375  0.4581
  265GLN     CA 4209   3.281   5.478   2.932  0.4414 -0.2282 -0.5729
  265GLN      C 4210   3.307   5.397   3.071 -0.1924 -0.2748 -0.1720
  265GLN      O 4211   3.212   5.356   3.143 -0.1984  0.0361 -0.1481
  265GLN     CB 4212   3.278   5.628   2.957 -0.5502  0.6500  0.0742
  265GLN     CG 4213   3.405   5.682   3.019  0.1146  0.7039  0.5394
  265GLN     CD 4214   3.398   5.831   3.055  0.1579  1.1449 -0.0446
  265GLN    OE1 4215   3.317   5.875   3.131 -0.8170  0.4565 -0.5580
  265GLN    NE2 4216   3.485   5.917   3.002 -0.0549  0.5601  0.4249
  265GLN      H 4217   3.084   5.437   2.956  0.7897 -0.4601  1.0105
  265GLN     HA 4218   3.361   5.449   2.864  0.7849  0.7870 -0.6313
  265GLN    HB2 4219   3.241   5.685   2.872 -1.4322  0.5431  0.3603
  265GLN    HB3 4220   3.198   5.651   3.027 -1.1028  0.8183 -0.5928
  265GLN    HG2 4221   3.417   5.627   3.112  0.4659 -0.2664 -0.0575
  265GLN    HG3 4222   3.497   5.672   2.962  0.0221  1.9839  0.0998
  265GLN   HE21 4223   3.484   6.011   3.039 -1.6602  0.5778  0.4654
  265GLN   HE22 4224   3.558   5.881   2.942 -0.3248 -0.8913  0.9021
  266LEU      N 4225   3.433   5.357   3.083 -0.7495  0.0012  0.0478
  266LEU     CA 4226   3.490   5.268   3.183 -0.5295 -0.4300  0.6680
  266LEU      C 4227   3.626   5.327   3.229 -0.6195  0.2663 -0.0859
  266LEU      O 4228   3.716   5.358   3.153  0.1734  0.5237  0.0638
  266LEU     CB 4229   3.526   5.130   3.114  0.5919 -0.7695 -0.1326
  266LEU     CG 4230   3.610   5.023   3.182  0.4626 -0.8849 -0.4304
  266LEU    CD1 4231   3.555   4.980   3.321  0.0419 -0.0667  0.6629
  266LEU    CD2 4232   3.608   4.894   3.102  0.1847 -0.4564  0.6884
  266LEU      H 4233   3.496   5.385   3.009  0.7971 -0.1165  1.2300
  266LEU     HA 4234   3.430   5.249   3.272  0.8859  0.2559  1.8500
  266LEU    HB2 4235   3.430   5.084   3.091  0.4863 -0.5391 -0.1663
  266LEU    HB3 4236   3.571   5.158   3.018  0.0953 -0.4149 -0.2725
  266LEU     HG 4237   3.704   5.076   3.201  0.2073 -0.8895  1.1969
  266LEU   HD11 4238   3.461   4.926   3.308  0.2045 -0.1948 -0.0575
  266LEU   HD12 4239   3.630   4.911   3.359  0.2555 -0.1957  0.0357
  266LEU   HD13 4240   3.536   5.068   3.382 -0.8592  0.7403 -0.6653
  266LEU   HD21 4241   3.508   4.852   3.095  0.3506 -0.7781  0.1138
  266LEU   HD22 4242   3.644   4.912   3.000 -0.7424  0.2455  0.4625
  266LEU   HD23 4243   3.682   4.825   3.144  1.0060 -0.2526 -0.3364
  267GLY      N 4244   3.641   5.340   3.361 -0.0951 -0.5495  0.8452
  267GLY     CA 4245   3.762   5.386   3.421  0.2138 -0.1219  0.6928
  267GLY      C 4246   3.784   5.331   3.556 -0.3928  0.9050 -0.8403
  267GLY      O 4247   3.707   5.251   3.614  0.3574  0.0305 -0.4491
  267GLY      H 4248   3.565   5.316   3.423 -0.2128 -0.2826  0.8082
  267GLY    HA2 4249   3.848   5.364   3.358  0.0130  1.1128 -0.0844
  267GLY    HA3 4250   3.755   5.495   3.426  0.4312 -0.0581 -0.1808
  268PHE      N 4251   3.906   5.359   3.612 -0.0050  0.6259  0.3384
  268PHE     CA 4252   3.966   5.281   3.718  0.1273 -0.9421 -0.5467
  268PHE      C 4253   4.033   5.382   3.823 -0.1072  0.3320  0.3920
  268PHE      O 4254   4.087   5.481   3.782 -0.5000  0.2309  0.5017
  268PHE     CB 4255   4.073   5.190   3.664 -0.5866  1.8452  1.2735
  268PHE     CG 4256   4.027   5.107   3.538 -0.5583 -0.1136  0.8259
  268PHE    CD1 4257   3.965   4.981   3.553  0.5779 -0.5330 -0.3462
  268PHE    CD2 4258   4.044   5.158   3.409  1.4360 -0.2153  0.7206
  268PHE    CE1 4259   3.918   4.903   3.450 -0.6215 -0.0179  0.0111
  268PHE    CE2 4260   3.982   5.090   3.298  0.0947 -0.3706  0.2746
  268PHE     CZ 4261   3.927   4.962   3.320 -0.0383  0.1132 -0.1681
  268PHE      H 4262   3.962   5.432   3.569  0.4263  0.2144  0.1824
  268PHE     HA 4263   3.891   5.221   3.769 -0.2959  0.2483  0.3260
  268PHE    HB2 4264   4.154   5.250   3.623 -0.4398  0.6275 -0.4589
  268PHE    HB3 4265   4.107   5.121   3.741  0.2429  1.1372  0.3248
  268PHE    HD1 4266   3.960   4.948   3.656 -0.3003 -1.6352 -0.7056
  268PHE    HD2 4267   4.114   5.237   3.385 -0.3920  1.4680  0.3388
  268PHE    HE1 4268   3.887   4.802   3.474 -0.2464  0.0619  0.9207
  268PHE    HE2 4269   4.004   5.132   3.201 -0.1450  0.5875  0.6169
  268PHE     HZ 4270   3.881   4.904   3.241 -0.9047  0.1108  0.3144
  269ALA      N 4271   4.042   5.337   3.944 -0.3434 -0.7051 -0.8059
  269ALA     CA 4272   4.110   5.407   4.056  0.1145  0.0760  0.3770
  269ALA      C 4273   4.163   5.307   4.159  0.0673  0.7594  0.2693
  269ALA      O 4274   4.108   5.191   4.166  0.0444 -0.0478  0.7770
  269ALA     CB 4275   4.010   5.508   4.117  0.4232 -0.0572 -0.1165
  269ALA      H 4276   3.987   5.258   3.978 -0.3901  0.0169  1.0453
  269ALA     HA 4277   4.192   5.458   4.005 -0.4925  0.8122  0.0833
  269ALA    HB1 4278   4.048   5.564   4.203 -0.1674 -0.1856  0.2342
  269ALA    HB2 4279   3.971   5.580   4.046  1.1396  0.7731  0.2880
  269ALA    HB3 4280   3.917   5.459   4.144 -0.3651  1.3606 -0.0882
  270ALA      N 4281   4.256   5.341   4.247  0.1354  0.3732 -0.1778
  270ALA     CA 4282   4.320   5.252   4.345 -0.2864 -0.1131 -1.2965
  270ALA      C 4283   4.296   5.297   4.487  0.2265 -0.8133  0.1440
  270ALA      O 4284   4.284   5.419   4.510  0.6937  0.2450  0.4333
  270ALA     CB 4285   4.472   5.251   4.326 -1.0912 -0.2843 -1.0369
  270ALA      H 4286   4.279   5.439   4.254 -0.1590  0.4746 -0.5808
  270ALA     HA 4287   4.276   5.152   4.337 -1.6841  0.3236 -0.0838
  270ALA    HB1 4288   4.542   5.238   4.408 -1.0627 -0.8528 -1.1441
  270ALA    HB2 4289   4.499   5.173   4.255 -0.5214 -0.4496 -0.6508
  270ALA    HB3 4290   4.497   5.342   4.271  1.9675  0.1959  0.7228
  271GLU      N 4291   4.304   5.210   4.582 -0.5042 -0.1897  0.1486
  271GLU     CA 4292   4.293   5.246   4.723 -0.0242 -0.8721 -0.3708
  271GLU      C 4293   4.415   5.201   4.810  0.1411  0.2598  0.2515
  271GLU      O 4294   4.461   5.281   4.892  0.6816 -0.5475  0.2697
  271GLU     CB 4295   4.157   5.199   4.777 -0.9452  0.5361  1.3491
  271GLU     CG 4296   4.133   5.259   4.916  1.3121  0.1322  0.4107
  271GLU     CD 4297   3.989   5.223   4.965 -1.1728  0.1553 -0.6528
  271GLU    OE1 4298   3.953   5.105   4.976 -0.6446  0.8731  0.0458
  271GLU    OE2 4299   3.899   5.307   4.974  0.2695 -0.2572  0.0002
  271GLU      H 4300   4.320   5.113   4.556  0.9019  0.1809 -0.6416
  271GLU     HA 4301   4.282   5.354   4.725 -0.3342 -0.8702 -1.1674
  271GLU    HB2 4302   4.077   5.221   4.705 -0.4824 -1.0455  0.2246
  271GLU    HB3 4303   4.162   5.090   4.781 -0.2662  0.5478  1.1007
  271GLU    HG2 4304   4.202   5.216   4.988  0.0921 -0.0804  1.5466
  271GLU    HG3 4305   4.134   5.368   4.927  0.8094  0.1604  0.2155
  272PHE      N 4306   4.461   5.074   4.794 -0.7022 -0.1440  0.0124
  272PHE     CA 4307   4.577   5.006   4.853  1.2086 -0.0439 -0.6383
  272PHE      C 4308   4.639   4.926   4.741  0.5822 -0.1958 -0.0404
  272PHE      O 4309   4.588   4.909   4.636  0.2374 -0.0305 -0.6778
  272PHE     CB 4310   4.525   4.923   4.978 -1.5021  0.2171  1.2310
  272PHE     CG 4311   4.441   4.998   5.071 -0.1079 -0.5051 -0.0548
  272PHE    CD1 4312   4.486   5.101   5.157 -0.1961  0.6796  0.9082
  272PHE    CD2 4313   4.304   4.968   5.073 -0.3229  0.2808  0.4260
  272PHE    CE1 4314   4.398   5.157   5.247 -0.1882 -0.0034 -0.2502
  272PHE    CE2 4315   4.209   5.032   5.157  0.1350 -0.9668 -0.7774
  272PHE     CZ 4316   4.263   5.127   5.244  1.1063  0.5100 -0.0627
  272PHE      H 4317   4.408   5.023   4.725 -2.0365  0.9940  0.0964
  272PHE     HA 4318   4.655   5.077   4.879  1.8467 -0.8751 -0.1654
  272PHE    HB2 4319   4.471   4.838   4.937 -1.1521  0.5366  0.0125
  272PHE    HB3 4320   4.613   4.890   5.034 -1.0152 -1.4015 -0.3038
  272PHE    HD1 4321   4.592   5.120   5.166 -0.0737  0.4638  0.0439
  272PHE    HD2 4322   4.273   4.880   5.019 -0.2990 -0.3655  1.4124
  272PHE    HE1 4323   4.431   5.230   5.320 -0.3731 -0.2211  0.0521
  272PHE    HE2 4324   4.107   5.001   5.170  0.1077 -0.7905 -0.5382
  272PHE     HZ 4325   4.209   5.184   5.319  1.5601  0.5034  0.2770
  273SER      N 4326   4.764   4.873   4.756  0.1782  0.2145 -0.4327
  273SER     CA 4327   4.844   4.787   4.662 -0.2173  0.2461  0.2945
  273SER      C 4328   4.781   4.655   4.618 -0.3944 -0.7313  0.1225
  273SER      O 4329   4.823   4.614   4.513 -0.9588  0.2880  0.2362
  273SER     CB 4330   4.981   4.738   4.728  1.2756 -0.3824  1.2908
  273SER     OG 4331   5.047   4.846   4.790  0.3345  0.7772  0.6365
  273SER      H 4332   4.799   4.884   4.850 -0.8689  0.1461 -0.0060
  273SER     HA 4333   4.869   4.841   4.571 -0.0079 -0.2799  0.0390
  273SER    HB2 4334   4.958   4.666   4.807  0.3059 -1.0449  0.4603
  273SER    HB3 4335   5.042   4.686   4.654 -0.6412 -0.1867 -0.6283
  273SER     HG 4336   5.086   4.904   4.725  0.5707 -0.0895 -0.0342
  274ASN      N 4337   4.679   4.607   4.687 -0.2675  0.5356 -0.0021
  274ASN     CA 4338   4.597   4.498   4.648  0.5815  0.0475  0.2595
  274ASN      C 4339   4.446   4.537   4.635 -0.1049 -0.5117 -1.1523
  274ASN      O 4340   4.368   4.442   4.632  0.6217  0.0808 -0.4478
  274ASN     CB 4341   4.618   4.376   4.740 -0.4718 -1.0685  0.2014
  274ASN     CG 4342   4.582   4.392   4.891  0.7337  0.1860 -0.2803
  274ASN    OD1 4343   4.553   4.498   4.950  0.0089  0.4876  0.2042
  274ASN    ND2 4344   4.564   4.279   4.952 -0.6491  0.2240 -0.0572
  274ASN      H 4345   4.650   4.661   4.768 -0.1766  1.1605 -0.3710
  274ASN     HA 4346   4.629   4.470   4.548  0.1377  0.6343 -0.0609
  274ASN    HB2 4347   4.549   4.299   4.703 -0.8138 -0.1297 -1.2923
  274ASN    HB3 4348   4.723   4.348   4.733 -0.3367 -0.5195 -0.0552
  274ASN   HD21 4349   4.538   4.275   5.049 -0.4603 -0.6948 -0.0223
  274ASN   HD22 4350   4.581   4.199   4.892  0.3491  0.2303  0.1857
  275VAL      N 4351   4.407   4.667   4.634  0.1960 -0.0397 -0.3696
  275VAL     CA 4352   4.265   4.707   4.623 -0.3431 -0.2883 -1.6649
  275VAL      C 4353   4.249   4.813   4.518 -0.2624 -0.2952  0.3539
  275VAL      O 4354   4.301   4.926   4.529  0.0045  0.6660 -0.3266
  275VAL     CB 4355   4.210   4.748   4.766  0.3756 -1.0944  0.2801
  275VAL    CG1 4356   4.071   4.805   4.758 -0.0600 -0.8436  0.5286
  275VAL    CG2 4357   4.211   4.645   4.874 -0.0029  0.1230  1.6241
  275VAL      H 4358   4.475   4.742   4.629  0.8738 -0.6638 -1.1676
  275VAL     HA 4359   4.202   4.625   4.589 -0.6698 -0.5415 -0.5445
  275VAL     HB 4360   4.265   4.835   4.802 -1.0345 -0.0980  0.2034
  275VAL   HG11 4361   3.992   4.736   4.726 -0.1911 -0.5207  0.1345
  275VAL   HG12 4362   4.054   4.856   4.852  0.3276  0.9020 -0.2687
  275VAL   HG13 4363   4.070   4.889   4.688  0.6432 -0.1947  1.2680
  275VAL   HG21 4364   4.172   4.553   4.831  0.0654  0.9662 -0.4761
  275VAL   HG22 4365   4.314   4.630   4.906  0.2991  0.0472  0.6781
  275VAL   HG23 4366   4.142   4.667   4.956 -1.3368  0.0727  0.5865
  276MET      N 4367   4.161   4.790   4.427  0.8733 -0.4450 -0.7512
  276MET     CA 4368   4.122   4.893   4.331 -0.7914  0.4099 -1.1163
  276MET      C 4369   3.975   4.895   4.309  0.2427  0.6437 -0.1256
  276MET      O 4370   3.909   4.809   4.358  0.4503  0.0942 -0.5665
  276MET     CB 4371   4.197   4.875   4.197  1.1773  0.2750  0.8019
  276MET     CG 4372   4.159   4.753   4.118 -0.2616 -0.4129 -0.2305
  276MET     SD 4373   4.250   4.752   3.966  0.0631 -0.0405  0.2807
  276MET     CE 4374   4.151   4.868   3.857 -0.1886 -0.9409 -0.5052
  276MET      H 4375   4.112   4.702   4.422 -0.6669  0.2518  0.5035
  276MET     HA 4376   4.151   4.991   4.368 -0.1412 -0.0412 -0.3419
  276MET    HB2 4377   4.167   4.955   4.129 -0.0353 -0.5404  0.3235
  276MET    HB3 4378   4.304   4.874   4.217  1.4139 -0.8353 -0.3039
  276MET    HG2 4379   4.192   4.669   4.181  0.7913  0.1851  0.0635
  276MET    HG3 4380   4.051   4.752   4.102 -0.3547  0.3512  0.2273
  276MET    HE1 4381   4.057   4.817   3.835 -0.6161  0.2583 -1.7071
  276MET    HE2 4382   4.146   4.969   3.898 -0.2527 -1.2703  0.3459
  276MET    HE3 4383   4.198   4.875   3.759  0.0390 -0.2192 -0.3496
  277ILE      N 4384   3.916   4.995   4.247 -0.6868 -0.4045 -0.2721
  277ILE     CA 4385   3.780   5.018   4.229  0.9086 -0.2405  0.1799
  277ILE      C 4386   3.756   5.054   4.077 -0.8400  0.3315  0.3405
  277ILE      O 4387   3.845   5.121   4.012 -0.1029  0.0507 -0.8227
  277ILE     CB 4388   3.715   5.139   4.308 -0.9059  0.6681  1.1371
  277ILE    CG1 4389   3.704   5.114   4.458  0.7888 -0.3949  0.7980
  277ILE    CG2 4390   3.568   5.181   4.268 -0.6128  0.3468  1.2801
  277ILE    CD1 4391   3.827   5.121   4.534 -0.2366  0.6011  0.2156
  277ILE      H 4392   3.984   5.060   4.211  0.0985 -0.5427  0.8561
  277ILE     HA 4393   3.715   4.931   4.242 -0.0816  0.4800  0.3528
  277ILE     HB 4394   3.777   5.226   4.287 -0.4565  0.0077 -0.4837
  277ILE   HG12 4395   3.635   5.188   4.498 -0.3582 -0.7057 -0.4586
  277ILE   HG13 4396   3.645   5.023   4.463 -0.6327  0.1926 -1.8922
  277ILE   HG21 4397   3.552   5.199   4.162 -0.8260  0.3688  1.3152
  277ILE   HG22 4398   3.488   5.116   4.302 -0.2758 -0.0316  1.3702
  277ILE   HG23 4399   3.547   5.284   4.296 -0.8807  0.5000  0.5502
  277ILE   HD11 4400   3.877   5.213   4.506 -0.3672  0.4972 -0.3937
  277ILE   HD12 4401   3.809   5.124   4.641 -0.4061  0.2926  0.1975
  277ILE   HD13 4402   3.894   5.038   4.510  0.0890  0.5809  1.1027
  278ILE      N 4403   3.657   5.002   4.007  0.4329  0.3846 -0.6156
  278ILE     CA 4404   3.612   5.039   3.871 -1.1559  0.1990 -0.4502
  278ILE      C 4405   3.492   5.131   3.874 -0.3462 -0.0044  0.0956
  278ILE      O 4406   3.415   5.123   3.967  0.1522  0.5182  0.2855
  278ILE     CB 4407   3.576   4.913   3.792  0.2876  0.4702  0.0552
  278ILE    CG1 4408   3.682   4.800   3.800 -0.3460 -1.0860 -0.2316
  278ILE    CG2 4409   3.545   4.949   3.642  0.0631  0.3239 -0.4833
  278ILE    CD1 4410   3.655   4.688   3.701  1.0100 -0.1672  0.7473
  278ILE      H 4411   3.584   4.954   4.055 -0.7530  1.4728 -1.2049
  278ILE     HA 4412   3.693   5.083   3.813  0.6111 -0.5072  1.2584
  278ILE     HB 4413   3.492   4.859   3.835  0.2806  0.1148 -0.4006
  278ILE   HG12 4414   3.780   4.843   3.779 -0.3251 -1.1258 -0.2164
  278ILE   HG13 4415   3.672   4.751   3.897  0.1616 -0.0379  0.3867
  278ILE   HG21 4416   3.635   4.998   3.603  0.6120  0.0919  0.4212
  278ILE   HG22 4417   3.514   4.863   3.583 -0.1751  0.1311 -0.0838
  278ILE   HG23 4418   3.464   5.021   3.635 -0.5928 -0.2642  0.6618
  278ILE   HD11 4419   3.549   4.664   3.702  1.2317 -1.4052 -0.4261
  278ILE   HD12 4420   3.688   4.721   3.603 -1.5176  0.2039 -0.1226
  278ILE   HD13 4421   3.700   4.590   3.719 -0.6996 -1.3030 -0.5791
  279TYR      N 4422   3.492   5.226   3.781 -0.0905 -0.2170  0.2893
  279TYR     CA 4423   3.383   5.314   3.750  0.5807  0.1059 -0.0408
  279TYR      C 4424   3.335   5.303   3.608 -0.1021  0.2927 -0.7369
  279TYR      O 4425   3.416   5.270   3.522 -0.6309 -0.2905 -0.2804
  279TYR     CB 4426   3.416   5.459   3.796  0.8545 -0.1271 -0.5707
  279TYR     CG 4427   3.525   5.535   3.722 -0.1799  0.3917 -0.5597
  279TYR    CD1 4428   3.501   5.610   3.612  0.1238 -0.6491  0.6241
  279TYR    CD2 4429   3.653   5.544   3.785  0.7993 -0.3874  0.2294
  279TYR    CE1 4430   3.598   5.681   3.551 -0.6480 -1.0951  0.3384
  279TYR    CE2 4431   3.752   5.624   3.734 -0.3382 -0.3685  0.6119
  279TYR     CZ 4432   3.730   5.689   3.608  0.6391 -0.6324 -0.2459
  279TYR     OH 4433   3.817   5.763   3.544 -0.2832 -0.3446 -0.3089
  279TYR      H 4434   3.568   5.221   3.714 -0.2126  0.0460  0.1291
  279TYR     HA 4435   3.301   5.278   3.811  0.1408  0.8879 -0.1409
  279TYR    HB2 4436   3.331   5.527   3.798  0.9024 -0.0771  0.2097
  279TYR    HB3 4437   3.438   5.438   3.900  0.2717  1.4213 -0.0848
  279TYR    HD1 4438   3.399   5.618   3.578 -0.0700 -0.1197  1.2695
  279TYR    HD2 4439   3.669   5.493   3.879  0.7066  0.2772  0.6187
  279TYR    HE1 4440   3.567   5.728   3.459  1.7031 -0.5451 -0.3200
  279TYR    HE2 4441   3.846   5.644   3.784  0.5859  0.6062 -1.2843
  279TYR     HH 4442   3.780   5.794   3.461  0.8907 -1.1492 -1.1907
  280THR      N 4443   3.205   5.316   3.578 -0.4673  0.3510 -0.4210
  280THR     CA 4444   3.141   5.295   3.450  0.0669  0.8222  0.3081
  280THR      C 4445   3.017   5.383   3.438 -0.7208  0.4232  0.6336
  280THR      O 4446   2.962   5.411   3.537 -0.4928  0.9194 -0.9970
  280THR     CB 4447   3.093   5.143   3.436  0.3182 -0.1925  1.0351
  280THR    OG1 4448   3.017   5.097   3.544  1.1223  0.3348  0.2859
  280THR    CG2 4449   3.203   5.038   3.431 -0.0119  0.0031  0.9319
  280THR      H 4450   3.152   5.331   3.663  1.7600 -0.0184  1.2433
  280THR     HA 4451   3.207   5.321   3.368 -0.0579 -0.2311 -0.1598
  280THR     HB 4452   3.024   5.132   3.351  0.1480 -0.2461  1.1787
  280THR    HG1 4453   2.927   5.129   3.532  0.8739 -0.6051 -0.7706
  280THR   HG21 4454   3.260   5.057   3.340 -0.6099  0.1278  0.5699
  280THR   HG22 4455   3.268   5.036   3.518  0.3287  0.5430  0.6979
  280THR   HG23 4456   3.165   4.937   3.417 -0.5005  0.2967 -0.1357
  281SER      N 4457   2.995   5.439   3.322 -0.3909  1.0895 -0.3055
  281SER     CA 4458   2.902   5.539   3.289  0.1835 -0.1041 -0.1577
  281SER      C 4459   2.855   5.532   3.145  0.3614  0.1252 -0.3907
  281SER      O 4460   2.934   5.495   3.060 -0.2702  0.3067  0.9380
  281SER     CB 4461   2.977   5.672   3.292 -0.4232  0.1453  0.0666
  281SER     OG 4462   2.878   5.773   3.275 -0.1951  0.2972 -0.3717
  281SER      H 4463   3.065   5.415   3.252  0.7466  0.2854  0.9898
  281SER     HA 4464   2.818   5.534   3.358  0.1761  0.7643 -0.0769
  281SER    HB2 4465   3.040   5.678   3.380  0.1711 -0.4459 -0.2999
  281SER    HB3 4466   3.050   5.667   3.211  0.5732 -0.6656  0.9474
  281SER     HG 4467   2.831   5.771   3.359  0.4682  0.3819  0.0144
  282ILE      N 4468   2.724   5.555   3.121 -0.0322  0.1407  0.0865
  282ILE     CA 4469   2.669   5.576   2.983  0.7793 -0.9691 -0.0961
  282ILE      C 4470   2.689   5.722   2.944 -0.2051 -1.3115 -0.0013
  282ILE      O 4471   2.644   5.810   3.020  0.0903 -0.3317  0.2511
  282ILE     CB 4472   2.526   5.529   2.978  0.2101  0.3845  0.3377
  282ILE    CG1 4473   2.522   5.376   2.998  0.9517  1.1767 -1.0944
  282ILE    CG2 4474   2.464   5.569   2.837 -0.8670  0.5808 -0.9749
  282ILE    CD1 4475   2.392   5.323   3.059 -1.4403 -0.5498 -0.4364
  282ILE      H 4476   2.664   5.582   3.198 -0.2655 -0.9700  0.3317
  282ILE     HA 4477   2.722   5.520   2.906  0.8971 -0.6474 -0.2527
  282ILE     HB 4478   2.465   5.578   3.054 -0.1884  0.8561 -0.2608
  282ILE   HG12 4479   2.535   5.335   2.897 -0.0200 -0.0954 -0.7445
  282ILE   HG13 4480   2.608   5.337   3.053  0.0329 -0.6769 -0.8343
  282ILE   HG21 4481   2.366   5.521   2.834 -0.0548 -1.7390  1.3490
  282ILE   HG22 4482   2.441   5.675   2.840  0.7245  0.9815 -0.7538
  282ILE   HG23 4483   2.521   5.524   2.755 -0.5449  1.0755 -1.0286
  282ILE   HD11 4484   2.307   5.345   2.995 -1.0771  0.1612 -0.6898
  282ILE   HD12 4485   2.413   5.216   3.059  0.4069 -0.2568 -0.2957
  282ILE   HD13 4486   2.380   5.367   3.159  0.1075 -0.0829 -0.3978
  283VAL      N 4487   2.746   5.758   2.824 -0.2154 -0.0877 -0.9411
  283VAL     CA 4488   2.785   5.905   2.792 -0.5651  1.2986 -0.4509
  283VAL      C 4489   2.705   5.960   2.671 -0.5231 -0.0925  0.5521
  283VAL      O 4490   2.700   6.075   2.635 -0.5919 -0.4212 -0.7553
  283VAL     CB 4491   2.932   5.918   2.754 -1.3118  0.5994 -0.2633
  283VAL    CG1 4492   3.024   5.883   2.867  0.0631  0.3603 -0.1065
  283VAL    CG2 4493   2.974   5.835   2.636  0.1874  0.8245  0.7286
  283VAL      H 4494   2.769   5.682   2.762 -0.3532 -0.0318 -1.0623
  283VAL     HA 4495   2.765   5.973   2.875 -0.5332  0.2570  0.4508
  283VAL     HB 4496   2.946   6.022   2.724  0.2013  0.0276 -1.9533
  283VAL   HG11 4497   3.123   5.927   2.858 -0.0657  0.9674  1.0818
  283VAL   HG12 4498   2.984   5.920   2.961  0.2858  0.8744 -0.2095
  283VAL   HG13 4499   3.027   5.774   2.867  0.4216  0.3405 -1.3417
  283VAL   HG21 4500   2.903   5.852   2.555 -0.4217 -0.3967  0.9566
  283VAL   HG22 4501   3.068   5.876   2.599 -0.1422  1.0104  0.0682
  283VAL   HG23 4502   2.984   5.728   2.655 -0.5601  0.5850 -0.0958
  284TYR      N 4503   2.631   5.867   2.602 -0.0012  0.4433  0.3731
  284TYR     CA 4504   2.535   5.890   2.487  0.1686 -1.1337 -0.1493
  284TYR      C 4505   2.443   5.775   2.467  0.1748  0.6929 -0.3733
  284TYR      O 4506   2.488   5.659   2.468 -0.2300 -0.0505  0.0815
  284TYR     CB 4507   2.605   5.931   2.352 -0.2447  0.6181  0.0743
  284TYR     CG 4508   2.511   5.933   2.242  0.1320  0.2442 -0.0463
  284TYR    CD1 4509   2.447   6.057   2.212 -0.5976  1.1392 -0.5102
  284TYR    CD2 4510   2.487   5.818   2.155  0.1101 -0.4060 -0.8714
  284TYR    CE1 4511   2.358   6.061   2.107 -0.0994 -0.6748 -0.5637
  284TYR    CE2 4512   2.395   5.822   2.054  1.0244 -0.6034  0.0703
  284TYR     CZ 4513   2.331   5.944   2.034 -0.4669 -0.1799  0.5159
  284TYR     OH 4514   2.244   5.965   1.930  0.1023  0.2434  0.1833
  284TYR      H 4515   2.634   5.774   2.641  0.7648 -0.0358 -0.7177
  284TYR     HA 4516   2.473   5.975   2.516  1.4157 -0.0867 -0.3596
  284TYR    HB2 4517   2.646   6.032   2.358  0.6588  0.2221  1.1285
  284TYR    HB3 4518   2.683   5.857   2.337 -0.5328  0.3677 -0.1996
  284TYR    HD1 4519   2.470   6.138   2.280  1.1138 -0.5216  1.1335
  284TYR    HD2 4520   2.555   5.734   2.161  0.5873  0.0316  0.8858
  284TYR    HE1 4521   2.312   6.158   2.092  0.5424 -0.0028  1.2670
  284TYR    HE2 4522   2.373   5.739   1.988 -0.1744  0.2914 -0.7531
  284TYR     HH 4523   2.262   5.904   1.858  0.7012  0.1911  0.3684
  285LYS      N 4524   2.315   5.812   2.444  0.2490 -0.6290 -0.6668
  285LYS     CA 4525   2.192   5.730   2.432  0.2620  0.3458  0.3202
  285LYS      C 4526   2.105   5.771   2.308 -0.4699  0.8040 -0.8495
  285LYS      O 4527   2.056   5.879   2.313  0.1400 -0.7854  0.2095
  285LYS     CB 4528   2.108   5.735   2.560 -0.0718 -0.1523 -0.1241
  285LYS     CG 4529   1.976   5.658   2.550  0.4073  0.1784 -0.1595
  285LYS     CD 4530   1.875   5.678   2.668 -0.1979  0.6442 -0.3977
  285LYS     CE 4531   1.792   5.809   2.669 -0.5437  0.2163  0.1616
  285LYS     NZ 4532   1.698   5.810   2.550 -0.2178 -1.0603 -0.2381
  285LYS      H 4533   2.298   5.909   2.464  0.0309 -0.6802 -0.5906
  285LYS     HA 4534   2.217   5.624   2.433  0.6164  0.4265  1.3133
  285LYS    HB2 4535   2.164   5.697   2.646  0.1405  0.0154 -0.1863
  285LYS    HB3 4536   2.086   5.841   2.576  0.0698 -0.2625  0.9514
  285LYS    HG2 4537   1.917   5.686   2.462  0.1761  0.3020  0.0336
  285LYS    HG3 4538   2.004   5.553   2.543  0.5727  0.2738 -1.7577
  285LYS    HD2 4539   1.814   5.588   2.658  0.8087 -0.1052 -0.0914
  285LYS    HD3 4540   1.931   5.668   2.761  0.0355 -1.6164 -0.6818
  285LYS    HE2 4541   1.745   5.831   2.765  1.3202  2.0861  0.7971
  285LYS    HE3 4542   1.855   5.897   2.662 -1.1982  0.9124  1.9459
  285LYS    HZ1 4543   1.750   5.813   2.464 -0.0160 -0.0946 -0.1079
  285LYS    HZ2 4544   1.639   5.729   2.541 -1.3881 -0.1354 -1.7655
  285LYS    HZ3 4545   1.645   5.896   2.556 -0.0913 -1.0047  0.2102
  286PRO      N 4546   2.065   5.682   2.216 -0.3189  0.1070  0.0450
  286PRO     CA 4547   1.975   5.720   2.110  0.4550 -0.0885 -0.3557
  286PRO      C 4548   1.830   5.764   2.152  0.3237  0.7670  0.1320
  286PRO      O 4549   1.774   5.708   2.251 -0.5630  0.3017  0.3886
  286PRO     CB 4550   1.980   5.609   2.006 -0.1399  0.6780 -0.3907
  286PRO     CG 4551   2.100   5.523   2.047 -0.2139  0.2951  0.0545
  286PRO     CD 4552   2.130   5.560   2.188  0.0130  0.3664  0.1393
  286PRO     HA 4553   2.021   5.812   2.074  0.2470  0.0345 -0.3123
  286PRO    HB2 4554   1.896   5.541   1.992 -0.3743  1.1142 -1.2094
  286PRO    HB3 4555   1.990   5.640   1.902 -0.5589 -0.6503 -0.8657
  286PRO    HG2 4556   2.073   5.417   2.050  0.2945  0.1159 -0.9690
  286PRO    HG3 4557   2.185   5.557   1.988 -0.2003 -0.5374 -0.4364
  286PRO    HD2 4558   2.094   5.492   2.264  0.2671  0.2135  0.1252
  286PRO    HD3 4559   2.236   5.573   2.212  0.0342  1.0459 -0.2499
  287PRO      N 4560   1.768   5.851   2.082  0.1096 -0.2228  0.5551
  287PRO     CA 4561   1.631   5.907   2.113  0.0930  1.2784 -0.0582
  287PRO      C 4562   1.531   5.792   2.122 -0.1413 -0.0310 -0.1687
  287PRO      O 4563   1.450   5.793   2.215  0.2600  0.0198  0.1372
  287PRO     CB 4564   1.605   5.997   2.001  1.3173 -0.8698  0.5681
  287PRO     CG 4565   1.738   6.036   1.942 -0.3975 -0.3779  0.0635
  287PRO     CD 4566   1.821   5.912   1.959  0.1122 -0.7629 -0.5640
  287PRO     HA 4567   1.638   5.959   2.208  1.9673 -0.0013  0.6266
  287PRO    HB2 4568   1.541   5.951   1.925  0.7642  0.5737  0.0976
  287PRO    HB3 4569   1.563   6.090   2.039 -0.2873 -0.7330 -1.2166
  287PRO    HG2 4570   1.740   6.065   1.837  0.3601  1.1745  0.4404
  287PRO    HG3 4571   1.789   6.102   2.013  1.1374 -1.2797 -0.0980
  287PRO    HD2 4572   1.926   5.939   1.968  0.0457 -0.6630  0.0493
  287PRO    HD3 4573   1.793   5.846   1.878 -1.1246 -0.5911 -0.3178
  288GLU      N 4574   1.534   5.697   2.029 -0.5642  0.1202 -0.2287
  288GLU     CA 4575   1.438   5.596   2.030  0.8756  0.5441 -0.5474
  288GLU      C 4576   1.457   5.491   2.147 -0.5752  0.5236  0.4901
  288GLU      O 4577   1.370   5.404   2.169  0.0192  0.3611 -0.4204
  288GLU     CB 4578   1.418   5.524   1.885  0.0564 -1.1207  0.0287
  288GLU     CG 4579   1.540   5.443   1.850  0.7906  0.2146 -1.2846
  288GLU     CD 4580   1.637   5.506   1.754 -0.1836 -0.7916 -0.6640
  288GLU    OE1 4581   1.654   5.632   1.757  0.5031 -0.2581 -0.3667
  288GLU    OE2 4582   1.711   5.428   1.692 -0.2382  0.2529  0.1834
  288GLU      H 4583   1.601   5.711   1.956 -0.5152  0.9938 -0.0316
  288GLU     HA 4584   1.342   5.644   2.048 -0.1404 -1.2010 -0.8308
  288GLU    HB2 4585   1.331   5.458   1.882 -0.7563 -0.0981 -0.3650
  288GLU    HB3 4586   1.405   5.606   1.814 -0.8003 -0.3274  1.0299
  288GLU    HG2 4587   1.599   5.426   1.940 -0.6928  0.5726 -0.1722
  288GLU    HG3 4588   1.507   5.342   1.827  0.9114 -0.7877  1.9781
  289ILE      N 4589   1.567   5.481   2.222 -0.4536 -0.6889 -0.0188
  289ILE     CA 4590   1.586   5.395   2.339  0.6764  0.1259  0.0316
  289ILE      C 4591   1.528   5.472   2.462 -0.7039 -0.4833 -0.2189
  289ILE      O 4592   1.583   5.574   2.512  0.2741  0.7172 -0.2874
  289ILE     CB 4593   1.735   5.358   2.346  0.1785 -0.4464 -0.3482
  289ILE    CG1 4594   1.750   5.243   2.242 -0.8825  0.3749 -0.3443
  289ILE    CG2 4595   1.785   5.301   2.478 -0.7755 -0.7886  0.0672
  289ILE    CD1 4596   1.888   5.212   2.196 -0.4559  0.6800  1.3161
  289ILE      H 4597   1.637   5.554   2.209  0.2038 -1.4653 -1.1974
  289ILE     HA 4598   1.524   5.305   2.337  0.2915  0.2331  2.2442
  289ILE     HB 4599   1.799   5.443   2.323  0.3457 -0.3836  0.3105
  289ILE   HG12 4600   1.710   5.151   2.284  0.1207 -0.0543 -0.2755
  289ILE   HG13 4601   1.686   5.265   2.157 -0.8098 -0.9757 -0.7968
  289ILE   HG21 4602   1.796   5.374   2.558  1.0548 -0.5772 -0.2934
  289ILE   HG22 4603   1.729   5.214   2.514 -0.4384 -0.1518  2.5352
  289ILE   HG23 4604   1.886   5.261   2.467 -0.4007  0.1922 -0.2445
  289ILE   HD11 4605   1.942   5.306   2.182  0.8755 -0.2493 -0.9450
  289ILE   HD12 4606   1.933   5.139   2.263 -0.4491 -0.7613 -0.1456
  289ILE   HD13 4607   1.874   5.161   2.101  0.6803  1.2832  0.7843
  290ILE      N 4608   1.422   5.420   2.522 -0.2812 -0.2518  0.0060
  290ILE     CA 4609   1.353   5.471   2.639  1.1768  0.4032 -0.3800
  290ILE      C 4610   1.428   5.446   2.770  0.0604 -0.8374  0.0832
  290ILE      O 4611   1.426   5.532   2.856  0.1166 -1.0145 -0.2306
  290ILE     CB 4612   1.205   5.406   2.642  0.5286  0.1184  0.9542
  290ILE    CG1 4613   1.112   5.507   2.716  0.3356  0.3344  0.6021
  290ILE    CG2 4614   1.209   5.271   2.711 -0.0062 -0.4029  0.8074
  290ILE    CD1 4615   0.960   5.461   2.686 -2.0234 -0.8702 -0.2934
  290ILE      H 4616   1.395   5.328   2.490 -0.4509  0.4392 -2.1155
  290ILE     HA 4617   1.341   5.578   2.627 -1.1217  0.3602  0.5299
  290ILE     HB 4618   1.168   5.397   2.540  0.8674  1.5105  0.6638
  290ILE   HG12 4619   1.132   5.508   2.824  1.0139  0.1546  0.4913
  290ILE   HG13 4620   1.126   5.609   2.681  0.2519  0.5077  1.0632
  290ILE   HG21 4621   1.214   5.285   2.819  0.2796 -0.1191  0.7596
  290ILE   HG22 4622   1.115   5.217   2.698  0.2880 -0.7859  0.1855
  290ILE   HG23 4623   1.287   5.207   2.670  0.2707  1.1319 -1.4316
  290ILE   HD11 4624   0.902   5.533   2.745 -0.2438 -0.7305  1.4816
  290ILE   HD12 4625   0.943   5.484   2.581  1.4946  1.7321 -0.6504
  290ILE   HD13 4626   0.946   5.363   2.731  0.2946  0.0361  3.1782
  291MET      N 4627   1.506   5.346   2.785 -0.6913  0.3448 -1.0951
  291MET     CA 4628   1.605   5.322   2.896  0.9846 -1.0178  0.5182
  291MET      C 4629   1.734   5.255   2.857  0.2876 -0.8350 -0.2482
  291MET      O 4630   1.721   5.169   2.778 -0.3079  0.6928 -0.0094
  291MET     CB 4631   1.521   5.252   3.003 -0.2860  0.3554 -1.1947
  291MET     CG 4632   1.601   5.201   3.126 -0.2797  0.1169 -0.2167
  291MET     SD 4633   1.701   5.052   3.099 -0.1732  0.2282 -0.2036
  291MET     CE 4634   1.567   4.928   3.087 -0.2238 -0.2553 -0.5700
  291MET      H 4635   1.509   5.286   2.704 -1.0336  0.0991 -0.9324
  291MET     HA 4636   1.632   5.419   2.936 -0.3880 -0.8890  1.2331
  291MET    HB2 4637   1.441   5.317   3.039  0.3448  0.5312 -0.0192
  291MET    HB3 4638   1.470   5.165   2.963  0.4440 -0.3555 -0.6402
  291MET    HG2 4639   1.657   5.285   3.165 -1.2402  0.6070  0.1564
  291MET    HG3 4640   1.527   5.171   3.200  0.0639 -1.4628 -0.4412
  291MET    HE1 4641   1.538   4.905   2.985 -0.4196 -0.5446 -0.4506
  291MET    HE2 4642   1.603   4.835   3.131  1.1082  0.0965 -0.8163
  291MET    HE3 4643   1.475   4.958   3.137 -0.1050 -0.1484 -0.4143
  292CYS      N 4644   1.850   5.291   2.915  0.4577  0.3479  0.2720
  292CYS     CA 4645   1.977   5.218   2.906 -0.6051  0.3411  0.1511
  292CYS      C 4646   2.057   5.221   3.038  0.4392  0.1503 -0.9685
  292CYS      O 4647   2.089   5.323   3.098 -0.1059 -0.9550  0.3756
  292CYS     CB 4648   2.059   5.261   2.784 -0.3729 -0.1340 -0.6287
  292CYS     SG 4649   2.063   5.444   2.814 -0.0629 -0.2368 -0.2312
  292CYS      H 4650   1.847   5.379   2.964 -0.3220  0.4995 -0.0116
  292CYS     HA 4651   1.954   5.112   2.889  0.3557  0.0639  0.4646
  292CYS    HB2 4652   2.154   5.209   2.793 -0.1873  0.3578  0.8635
  292CYS    HB3 4653   2.003   5.239   2.693 -0.7403 -0.7989 -0.2568
  292CYS     HG 4654   2.074   5.437   2.947  0.9380  0.9971 -0.2041
  293ASP      N 4655   2.081   5.106   3.093 -0.4600  0.7587  0.9087
  293ASP     CA 4656   2.147   5.085   3.215  0.1064  0.6481 -0.3369
  293ASP      C 4657   2.260   4.976   3.210 -0.2162 -0.4752 -0.1703
  293ASP      O 4658   2.231   4.859   3.194 -0.2525  1.0393 -0.0337
  293ASP     CB 4659   2.039   5.039   3.321 -0.4589 -0.5084  0.3799
  293ASP     CG 4660   2.089   5.025   3.459 -0.7616  0.1507 -0.8065
  293ASP    OD1 4661   2.018   4.959   3.541 -0.1605  0.1068  0.0975
  293ASP    OD2 4662   2.210   5.064   3.488  0.4455  0.2856  0.3538
  293ASP      H 4663   2.053   5.026   3.039  0.2206  1.0150  0.1362
  293ASP     HA 4664   2.193   5.178   3.251 -0.2223  0.8528 -0.4374
  293ASP    HB2 4665   1.951   5.103   3.320 -0.4615 -0.5041 -0.1623
  293ASP    HB3 4666   1.997   4.942   3.293 -0.2931 -0.2383 -0.9297
  294ALA      N 4667   2.382   5.022   3.202 -0.5245  0.1610 -0.1547
  294ALA     CA 4668   2.499   4.941   3.183 -0.7812  0.3368 -0.1815
  294ALA      C 4669   2.563   4.883   3.310  0.3957 -0.6499 -0.1442
  294ALA      O 4670   2.537   4.940   3.415 -0.1971 -0.8367 -0.3348
  294ALA     CB 4671   2.604   5.040   3.124  0.6945 -0.2651 -0.7377
  294ALA      H 4672   2.402   5.119   3.223  1.6696  0.0277 -1.0861
  294ALA     HA 4673   2.469   4.856   3.122  0.3962 -0.9948  0.9630
  294ALA    HB1 4674   2.685   4.972   3.095  0.6323 -0.6500 -0.0557
  294ALA    HB2 4675   2.565   5.082   3.031 -0.2919 -0.7828 -0.5792
  294ALA    HB3 4676   2.646   5.117   3.187 -0.6460 -0.0797 -0.0032
  295TYR      N 4677   2.641   4.779   3.305 -0.0809  0.0649 -0.0476
  295TYR     CA 4678   2.705   4.706   3.416  0.1665  0.1062  0.2936
  295TYR      C 4679   2.814   4.610   3.369 -0.1035  1.0434 -0.1466
  295TYR      O 4680   2.826   4.584   3.250 -0.1293  0.1461  0.4445
  295TYR     CB 4681   2.594   4.633   3.495  0.1696  0.7313 -0.5584
  295TYR     CG 4682   2.536   4.499   3.445  0.1921  0.4034 -0.1688
  295TYR    CD1 4683   2.408   4.492   3.390 -0.3617 -1.0826 -0.5367
  295TYR    CD2 4684   2.598   4.374   3.477  0.2064 -0.5538  0.3401
  295TYR    CE1 4685   2.345   4.373   3.362 -0.2215  0.7191  0.3184
  295TYR    CE2 4686   2.540   4.249   3.447 -0.0593  0.0103  0.5342
  295TYR     CZ 4687   2.411   4.248   3.384 -1.1848 -0.4070 -0.8800
  295TYR     OH 4688   2.357   4.130   3.361 -0.2311 -0.0604  0.3497
  295TYR      H 4689   2.650   4.735   3.215  0.3670 -1.2098  0.5584
  295TYR     HA 4690   2.764   4.777   3.473  0.8011  0.3970 -0.6890
  295TYR    HB2 4691   2.639   4.600   3.589  0.2992  0.4861 -0.7036
  295TYR    HB3 4692   2.514   4.703   3.521  0.3645  0.7689 -0.0281
  295TYR    HD1 4693   2.354   4.584   3.371  1.1646  0.1674  0.6332
  295TYR    HD2 4694   2.689   4.377   3.534 -0.4034  0.0079  1.3492
  295TYR    HE1 4695   2.243   4.358   3.329  0.1607 -1.3346 -0.2693
  295TYR    HE2 4696   2.588   4.158   3.480  0.1413  0.0182  0.2628
  295TYR     HH 4697   2.268   4.130   3.326 -0.2262 -0.2539  0.3365
  296VAL      N 4698   2.893   4.554   3.463  0.6530  0.6092  0.1225
  296VAL     CA 4699   3.003   4.461   3.436 -0.6851 -0.6848  0.3697
  296VAL      C 4700   2.996   4.333   3.521  0.3879 -0.0652  0.8277
  296VAL      O 4701   2.952   4.326   3.639 -0.2053  0.3551  0.4338
  296VAL     CB 4702   3.143   4.524   3.457  0.2916 -0.3072  0.0045
  296VAL    CG1 4703   3.199   4.622   3.355  0.2266 -0.8038 -0.3759
  296VAL    CG2 4704   3.144   4.597   3.593 -0.2104 -0.2531 -0.4044
  296VAL      H 4705   2.869   4.574   3.559  0.7882 -1.0333  0.5574
  296VAL     HA 4706   2.998   4.436   3.330  0.5464  0.6100 -0.0709
  296VAL     HB 4707   3.209   4.437   3.467 -0.3080 -0.6929  0.8311
  296VAL   HG11 4708   3.118   4.693   3.339  0.3965 -0.3845  0.4667
  296VAL   HG12 4709   3.286   4.677   3.392 -1.0776  1.0747  0.2024
  296VAL   HG13 4710   3.230   4.577   3.261  0.6507 -0.2401 -0.5160
  296VAL   HG21 4711   3.251   4.613   3.611 -0.3484  0.9107 -0.4577
  296VAL   HG22 4712   3.096   4.695   3.595 -0.8764 -0.5676  0.6375
  296VAL   HG23 4713   3.107   4.532   3.672  0.7128 -0.6162 -0.2394
  297THR      N 4714   3.028   4.219   3.455  0.0301  0.1093  0.6460
  297THR     CA 4715   3.020   4.088   3.522 -0.7908  0.8928 -0.1792
  297THR      C 4716   3.130   3.986   3.469 -0.0205 -0.2433 -0.2517
  297THR      O 4717   3.218   4.030   3.394 -0.6063  0.0668  0.5280
  297THR     CB 4718   2.883   4.035   3.504  0.2579 -0.2153  0.1846
  297THR    OG1 4719   2.861   3.939   3.601  0.2503  0.1230 -0.2144
  297THR    CG2 4720   2.863   3.961   3.369  0.0194  1.2660  0.0411
  297THR      H 4721   3.064   4.217   3.361 -0.3511 -1.0148  0.4895
  297THR     HA 4722   3.046   4.099   3.627  0.8421 -0.2973 -0.3763
  297THR     HB 4723   2.812   4.117   3.517  0.6775  0.2803 -0.5183
  297THR    HG1 4724   2.830   3.984   3.680 -1.1617 -0.3405 -0.4561
  297THR   HG21 4725   2.918   3.867   3.375  0.3175  1.3393 -1.1445
  297THR   HG22 4726   2.762   3.923   3.353  0.7046 -0.8051  0.0595
  297THR   HG23 4727   2.899   4.027   3.290  0.0357  0.7284 -0.4109
  298ASP      N 4728   3.127   3.867   3.531 -0.2933 -0.0064  0.6123
  298ASP     CA 4729   3.213   3.752   3.499 -0.0982 -0.4122 -0.4674
  298ASP      C 4730   3.368   3.775   3.514  0.2562 -0.3608 -1.1138
  298ASP      O 4731   3.450   3.764   3.426 -0.4937  0.3484 -0.1442
  298ASP     CB 4732   3.181   3.693   3.363 -0.1885  0.2859 -0.4970
  298ASP     CG 4733   3.048   3.626   3.354  0.3180  0.1105  0.0790
  298ASP    OD1 4734   2.980   3.584   3.451 -0.3061 -0.0858  0.0693
  298ASP    OD2 4735   2.998   3.599   3.243  0.1643  0.1947  0.3680
  298ASP      H 4736   3.052   3.840   3.593 -0.6656 -0.4749 -0.0171
  298ASP     HA 4737   3.184   3.675   3.570 -1.6268  0.8162  0.3434
  298ASP    HB2 4738   3.177   3.773   3.289  0.5093  0.4979 -0.3141
  298ASP    HB3 4739   3.258   3.618   3.346 -0.1774  0.3159 -0.5837
  299PHE      N 4740   3.400   3.819   3.630  0.0841  0.1179  0.1570
  299PHE     CA 4741   3.536   3.841   3.681 -0.7000 -0.0070 -0.0470
  299PHE      C 4742   3.602   3.705   3.707 -0.5840  0.5483 -0.6003
  299PHE      O 4743   3.533   3.606   3.744  0.6032  0.0432  0.6188
  299PHE     CB 4744   3.529   3.926   3.812 -0.1475  1.4213  0.4787
  299PHE     CG 4745   3.499   4.077   3.782 -0.1417  0.1491 -0.1525
  299PHE    CD1 4746   3.601   4.162   3.735 -0.1956  0.7847  0.7420
  299PHE    CD2 4747   3.365   4.120   3.790 -0.8078 -0.1645  0.1118
  299PHE    CE1 4748   3.561   4.295   3.702 -0.4883 -0.0575 -0.7000
  299PHE    CE2 4749   3.332   4.254   3.753 -0.2705  0.7607 -0.0581
  299PHE     CZ 4750   3.431   4.344   3.713 -0.2744 -0.2885  0.7107
  299PHE      H 4751   3.323   3.829   3.694  0.0538 -1.0648  0.3417
  299PHE     HA 4752   3.598   3.899   3.613 -0.1343 -0.2568  0.2474
  299PHE    HB2 4753   3.453   3.892   3.882  0.5019 -0.0473  0.5338
  299PHE    HB3 4754   3.623   3.912   3.865 -0.0025 -0.0408 -0.0688
  299PHE    HD1 4755   3.699   4.121   3.710 -0.4476  0.5225  0.1266
  299PHE    HD2 4756   3.286   4.056   3.826 -0.5599 -0.1447  0.7101
  299PHE    HE1 4757   3.637   4.352   3.650 -0.5997  0.0914 -0.6981
  299PHE    HE2 4758   3.234   4.300   3.749 -0.5205  0.2721  0.3008
  299PHE     HZ 4759   3.413   4.449   3.694  0.0318 -0.4460 -0.6605
  300PRO      N 4760   3.738   3.692   3.704 -0.5923  0.2980  0.0420
  300PRO     CA 4761   3.805   3.563   3.721 -0.6660  0.4911  0.6448
  300PRO      C 4762   3.781   3.508   3.862  0.1636 -0.7982 -0.6343
  300PRO      O 4763   3.772   3.587   3.960  0.4644  0.2354  0.2867
  300PRO     CB 4764   3.953   3.596   3.684  0.4964  1.4033 -0.1005
  300PRO     CG 4765   3.972   3.743   3.713  0.4306  0.3711 -0.0109
  300PRO     CD 4766   3.832   3.807   3.677 -0.6352 -0.1866  0.2656
  300PRO     HA 4767   3.773   3.499   3.639  0.6593 -0.1647  0.5726
  300PRO    HB2 4768   4.022   3.536   3.744  0.1914  0.8604 -0.2804
  300PRO    HB3 4769   3.969   3.580   3.577  0.5387  0.5077  0.0193
  300PRO    HG2 4770   3.989   3.744   3.821 -0.5067 -1.0609  0.1971
  300PRO    HG3 4771   4.048   3.787   3.648  0.6542 -0.1475 -0.1134
  300PRO    HD2 4772   3.799   3.882   3.749 -0.8889 -0.7820  0.7967
  300PRO    HD3 4773   3.827   3.835   3.572 -0.5432 -0.6687  0.1271
  301LEU      N 4774   3.756   3.378   3.872  0.2694  0.0278  0.6445
  301LEU     CA 4775   3.709   3.305   3.990  0.0614  0.9744 -0.1217
  301LEU      C 4776   3.779   3.335   4.124  0.8312  0.0095 -0.1917
  301LEU      O 4777   3.713   3.339   4.230  0.4129 -0.2847  0.0653
  301LEU     CB 4778   3.709   3.148   3.972 -0.3484  0.2612 -0.6427
  301LEU     CG 4779   3.608   3.091   3.878  0.3665  0.9779  0.2129
  301LEU    CD1 4780   3.609   2.933   3.880 -0.3643  0.0444  1.0743
  301LEU    CD2 4781   3.467   3.136   3.899 -0.6475  0.3783 -0.1182
  301LEU      H 4782   3.749   3.327   3.785 -1.3557  0.3445  0.5232
  301LEU     HA 4783   3.606   3.340   4.002  0.0297  0.5807  0.9232
  301LEU    HB2 4784   3.812   3.117   3.954  0.3263  1.1056  1.2888
  301LEU    HB3 4785   3.692   3.106   4.071  0.9200  0.5674 -0.2538
  301LEU     HG 4786   3.633   3.113   3.775 -0.0995  0.0263 -0.1258
  301LEU   HD11 4787   3.598   2.906   3.985  2.4685 -0.9891  1.2928
  301LEU   HD12 4788   3.541   2.884   3.811  1.6171 -0.6791 -0.5684
  301LEU   HD13 4789   3.709   2.908   3.843 -0.9130  0.4905 -0.9732
  301LEU   HD21 4790   3.428   3.124   4.000  0.0267 -0.3536  0.0718
  301LEU   HD22 4791   3.462   3.241   3.871 -0.2071  0.2440 -0.7311
  301LEU   HD23 4792   3.405   3.097   3.818  0.0398 -0.6921 -0.1710
  302ASP      N 4793   3.903   3.350   4.118 -1.4203 -0.4482  0.3602
  302ASP     CA 4794   3.994   3.371   4.240 -0.5107  0.0742  0.1311
  302ASP      C 4795   3.977   3.500   4.313 -0.0495 -0.0741  0.0266
  302ASP      O 4796   4.019   3.522   4.430 -0.4878  0.4193  0.3074
  302ASP     CB 4797   4.144   3.353   4.199 -0.8758 -0.8595 -0.4165
  302ASP     CG 4798   4.180   3.218   4.145 -0.8300 -0.5409  0.5546
  302ASP    OD1 4799   4.114   3.124   4.172  0.7937  0.1994 -0.2128
  302ASP    OD2 4800   4.286   3.212   4.075 -0.0934  0.6408 -0.7817
  302ASP      H 4801   3.951   3.316   4.035  1.1251  0.4236  1.2743
  302ASP     HA 4802   3.969   3.286   4.304 -0.4795 -0.5165 -0.6137
  302ASP    HB2 4803   4.170   3.433   4.129 -1.2095  0.3247  0.7185
  302ASP    HB3 4804   4.204   3.374   4.287 -0.4933 -1.1605 -0.6023
  303LEU      N 4805   3.897   3.592   4.251 -0.1261 -0.3126  0.8062
  303LEU     CA 4806   3.863   3.721   4.311  0.5686  0.0566  0.7271
  303LEU      C 4807   3.720   3.704   4.376  0.4164 -0.2487 -0.2297
  303LEU      O 4808   3.689   3.787   4.465  0.7414  0.0517  0.3393
  303LEU     CB 4809   3.868   3.842   4.213  0.7551  0.5852 -0.1367
  303LEU     CG 4810   4.012   3.872   4.155 -0.1839  0.5855 -1.0899
  303LEU    CD1 4811   4.006   3.978   4.050 -0.4631 -1.5376  0.2293
  303LEU    CD2 4812   4.104   3.920   4.263  0.0778 -0.5173 -0.5044
  303LEU      H 4813   3.874   3.589   4.153  2.0449  0.6145  0.1595
  303LEU     HA 4814   3.933   3.750   4.390 -0.0576  0.9361  0.9919
  303LEU    HB2 4815   3.812   3.807   4.127  0.6462  0.0390  0.1512
  303LEU    HB3 4816   3.822   3.932   4.254  0.0466  0.1651  0.0200
  303LEU     HG 4817   4.058   3.781   4.114  0.2126  0.3405 -0.1636
  303LEU   HD11 4818   3.948   4.055   4.101  0.4662 -0.4263 -0.2757
  303LEU   HD12 4819   4.106   4.009   4.019 -0.3926 -0.0880  1.6104
  303LEU   HD13 4820   3.937   3.946   3.973 -0.2708 -0.9235 -0.2151
  303LEU   HD21 4821   4.062   4.013   4.300  0.4908 -0.4719 -0.1352
  303LEU   HD22 4822   4.103   3.855   4.352 -1.2725  0.0631 -0.0410
  303LEU   HD23 4823   4.206   3.929   4.227  0.1772  0.1723 -0.0736
  304ASP      N 4824   3.641   3.596   4.340  0.1833  0.3762  0.1275
  304ASP     CA 4825   3.502   3.560   4.395 -0.4044 -0.1868  1.0782
  304ASP      C 4826   3.413   3.690   4.397  0.7175  0.2553 -0.1990
  304ASP      O 4827   3.338   3.716   4.487  0.1824  0.5041 -0.5580
  304ASP     CB 4828   3.516   3.489   4.533  0.2127 -0.5594  1.1382
  304ASP     CG 4829   3.381   3.433   4.580 -0.4140  0.2472 -1.0587
  304ASP    OD1 4830   3.297   3.393   4.499  0.0541 -0.3298  0.5511
  304ASP    OD2 4831   3.369   3.404   4.701  0.4312  0.1455  0.0100
  304ASP      H 4832   3.683   3.525   4.281 -1.2822 -0.8579  0.4253
  304ASP     HA 4833   3.469   3.479   4.331  0.3244  0.6142 -0.4082
  304ASP    HB2 4834   3.586   3.410   4.508 -0.0754 -0.4515 -0.1250
  304ASP    HB3 4835   3.551   3.565   4.603 -1.4708  0.2762  1.1805
  305ILE      N 4836   3.417   3.767   4.289  0.1683 -0.0752  1.0709
  305ILE     CA 4837   3.333   3.882   4.271  0.6202  0.1146 -0.7043
  305ILE      C 4838   3.182   3.851   4.247 -0.6552  0.3912  0.0239
  305ILE      O 4839   3.145   3.803   4.143  0.5922  0.5681  0.5222
  305ILE     CB 4840   3.382   3.979   4.167 -0.6101 -0.2568  0.3717
  305ILE    CG1 4841   3.523   4.030   4.196 -0.2713 -0.6026 -1.4334
  305ILE    CG2 4842   3.291   4.100   4.140 -0.5943  1.2317 -0.4031
  305ILE    CD1 4843   3.549   4.109   4.337  1.2494  1.2382  2.0714
  305ILE      H 4844   3.486   3.748   4.217 -0.0114 -0.3956  0.9792
  305ILE     HA 4845   3.325   3.919   4.373 -0.4077  0.2455 -0.8103
  305ILE     HB 4846   3.378   3.922   4.074  0.0543 -0.2085  0.3036
  305ILE   HG12 4847   3.603   3.957   4.185  1.0600  0.7088 -1.0685
  305ILE   HG13 4848   3.551   4.101   4.117  1.0182  1.0206  0.3003
  305ILE   HG21 4849   3.195   4.071   4.097 -0.5880  0.4129  0.0944
  305ILE   HG22 4850   3.279   4.147   4.238 -1.7617 -0.0689  0.1483
  305ILE   HG23 4851   3.330   4.161   4.058  0.8396 -0.7075 -1.3339
  305ILE   HD11 4852   3.521   4.031   4.409 -0.0539 -0.7985 -0.3129
  305ILE   HD12 4853   3.655   4.131   4.333  1.4737  0.1849  0.5999
  305ILE   HD13 4854   3.486   4.198   4.340 -0.2141  0.4079  0.2885
  306ASP      N 4855   3.100   3.885   4.346  0.1292 -0.1608 -0.0181
  306ASP     CA 4856   2.955   3.858   4.343 -0.1975  0.4566 -1.1197
  306ASP      C 4857   2.880   3.968   4.263  0.7124 -0.6056  0.5732
  306ASP      O 4858   2.876   4.081   4.300  0.2150 -0.6674 -0.2963
  306ASP     CB 4859   2.909   3.850   4.497 -1.6439 -0.5591  1.3369
  306ASP     CG 4860   2.765   3.818   4.521 -0.7116 -0.4270  0.3321
  306ASP    OD1 4861   2.723   3.808   4.640  0.1392 -0.5942  0.4665
  306ASP    OD2 4862   2.694   3.790   4.423 -0.2408 -0.0173  0.1473
  306ASP      H 4863   3.138   3.939   4.423 -0.4544  0.0923  0.1056
  306ASP     HA 4864   2.957   3.757   4.302 -0.8404 -0.0815  0.0768
  306ASP    HB2 4865   2.967   3.772   4.546  0.7619 -0.4225 -0.8443
  306ASP    HB3 4866   2.931   3.947   4.543  0.4128 -0.9676  1.3980
  307PRO      N 4867   2.795   3.931   4.163 -0.4403 -0.0111 -0.6719
  307PRO     CA 4868   2.706   4.020   4.100  1.3638 -1.0764  0.3403
  307PRO      C 4869   2.615   4.099   4.203 -1.0601  0.5008  0.5313
  307PRO      O 4870   2.596   4.222   4.182  0.3725 -0.2978 -0.4748
  307PRO     CB 4871   2.618   3.940   4.006  0.2246  0.5405  0.8233
  307PRO     CG 4872   2.713   3.823   3.970 -0.9562  0.5011 -0.3303
  307PRO     CD 4873   2.789   3.800   4.107  0.6160  0.5273  1.6592
  307PRO     HA 4874   2.763   4.097   4.048  0.7230 -0.3390  0.6796
  307PRO    HB2 4875   2.527   3.894   4.046  0.2165  0.0479  0.2713
  307PRO    HB3 4876   2.580   4.000   3.924  0.4983 -0.5399 -0.1467
  307PRO    HG2 4877   2.671   3.726   3.947 -0.3126  0.0796  0.2107
  307PRO    HG3 4878   2.781   3.858   3.893  0.0456 -0.1128  0.2416
  307PRO    HD2 4879   2.723   3.733   4.162 -0.3351 -0.2063 -0.2220
  307PRO    HD3 4880   2.882   3.748   4.086 -0.0574  0.0005 -0.5756
  308LYS      N 4881   2.582   4.039   4.318  0.2828 -0.0259 -0.6297
  308LYS     CA 4882   2.496   4.106   4.417 -1.0931  0.4461  0.7763
  308LYS      C 4883   2.563   4.218   4.487 -0.5405  1.0059 -0.1966
  308LYS      O 4884   2.497   4.304   4.533 -0.1170 -0.7954 -0.3985
  308LYS     CB 4885   2.435   4.010   4.510  0.6918  0.1776 -0.6610
  308LYS     CG 4886   2.342   3.906   4.438  0.3895 -0.1871  0.1273
  308LYS     CD 4887   2.275   3.819   4.537 -0.0024  0.3014 -0.8752
  308LYS     CE 4888   2.363   3.757   4.649 -0.3600  0.3755 -0.6889
  308LYS     NZ 4889   2.475   3.676   4.594  0.1476  0.5682  0.3675
  308LYS      H 4890   2.599   3.940   4.332 -1.4536 -0.4256 -0.9029
  308LYS     HA 4891   2.419   4.154   4.357  0.0408  0.1013 -1.1236
  308LYS    HB2 4892   2.512   3.961   4.570  1.4435  1.5182 -0.4539
  308LYS    HB3 4893   2.367   4.060   4.580  0.1157 -1.1238 -0.2165
  308LYS    HG2 4894   2.267   3.952   4.374  0.2459  0.6262  0.8460
  308LYS    HG3 4895   2.400   3.838   4.376  0.7483 -0.8497  1.1422
  308LYS    HD2 4896   2.194   3.873   4.584  0.2140  0.4700 -0.6898
  308LYS    HD3 4897   2.228   3.735   4.485 -0.2097  0.0713 -0.3354
  308LYS    HE2 4898   2.399   3.833   4.718  0.2720 -0.9754  0.5732
  308LYS    HE3 4899   2.296   3.699   4.713  0.8431 -0.2416  0.0815
  308LYS    HZ1 4900   2.524   3.625   4.666  0.3523 -0.0951 -0.2112
  308LYS    HZ2 4901   2.434   3.610   4.528  1.2552  0.7870 -0.6054
  308LYS    HZ3 4902   2.537   3.739   4.546  0.1266  0.1930 -0.1711
  309ASP      N 4903   2.700   4.227   4.489  0.3648 -0.6214  0.0215
  309ASP     CA 4904   2.778   4.344   4.546  0.3989  1.2280 -0.2446
  309ASP      C 4905   2.833   4.444   4.445  0.4007 -0.2083  0.0203
  309ASP      O 4906   2.840   4.562   4.478  0.5344  0.2519  0.2078
  309ASP     CB 4907   2.892   4.279   4.622 -0.8357 -0.4695 -0.5028
  309ASP     CG 4908   2.974   4.377   4.710  0.6665 -0.2208 -0.3690
  309ASP    OD1 4909   3.087   4.422   4.675  0.2018 -0.3209 -1.0576
  309ASP    OD2 4910   2.904   4.424   4.821 -0.2635  0.0737 -0.0290
  309ASP      H 4911   2.747   4.149   4.444  0.0153 -0.1211 -1.3258
  309ASP     HA 4912   2.716   4.392   4.622 -0.9212 -1.0417  0.3194
  309ASP    HB2 4913   2.868   4.190   4.680 -0.0810  0.7850  2.0413
  309ASP    HB3 4914   2.962   4.236   4.550 -0.3528 -1.1303  0.3255
  309ASP    HD2 4915   2.958   4.483   4.873 -0.5905 -0.0760  0.4984
  310ALA      N 4916   2.859   4.400   4.317  0.9893  0.4191 -0.4930
  310ALA     CA 4917   2.916   4.488   4.209  0.3653  0.9783 -0.1850
  310ALA      C 4918   2.808   4.571   4.149 -0.0562 -0.5476 -0.8186
  310ALA      O 4919   2.689   4.537   4.151  0.0818  0.2984 -0.1744
  310ALA     CB 4920   2.985   4.400   4.103 -0.9796 -0.5196  0.6086
  310ALA      H 4921   2.846   4.302   4.292  0.4151  0.3727 -0.0726
  310ALA     HA 4922   2.986   4.557   4.256 -0.3564  1.2015  0.6194
  310ALA    HB1 4923   2.921   4.330   4.049 -0.4797 -0.4105 -0.1600
  310ALA    HB2 4924   3.035   4.469   4.036  0.3090 -1.1559  0.8606
  310ALA    HB3 4925   3.068   4.350   4.152 -0.2089  0.2831  0.1608
  311ASN      N 4926   2.841   4.674   4.072 -0.4842 -0.3582 -0.2513
  311ASN     CA 4927   2.754   4.767   3.996 -0.5572  0.4272  0.5810
  311ASN      C 4928   2.659   4.848   4.087  0.1039  0.2725  0.9539
  311ASN      O 4929   2.542   4.845   4.057 -0.2400 -0.0105 -0.2015
  311ASN     CB 4930   2.691   4.700   3.872  0.5350  0.0410  0.5817
  311ASN     CG 4931   2.802   4.644   3.785 -0.6708  0.7397  0.2722
  311ASN    OD1 4932   2.862   4.710   3.699  1.5676 -0.4742  0.0431
  311ASN    ND2 4933   2.832   4.516   3.806  0.1240  0.0979 -0.3318
  311ASN      H 4934   2.935   4.708   4.083 -0.7329  0.2791  0.0339
  311ASN     HA 4935   2.825   4.838   3.954 -1.3428  0.7543 -0.2473
  311ASN    HB2 4936   2.635   4.613   3.906  0.0566  0.1317  0.0551
  311ASN    HB3 4937   2.628   4.775   3.825  1.1992  0.4580  0.3340
  311ASN   HD21 4938   2.910   4.467   3.766  0.2564 -0.9303  1.0232
  311ASN   HD22 4939   2.781   4.468   3.879 -0.0955 -0.9298 -1.1223
  312LYS      N 4940   2.712   4.915   4.193  0.2510  0.0181 -0.0839
  312LYS     CA 4941   2.639   5.000   4.290  0.3246 -1.1685  0.5357
  312LYS      C 4942   2.633   5.148   4.253  0.1397  0.0947  0.1421
  312LYS      O 4943   2.716   5.197   4.181  0.0839  0.5303  0.1193
  312LYS     CB 4944   2.688   4.984   4.432  0.3753  0.0555  0.0929
  312LYS     CG 4945   2.689   4.844   4.482  0.2825  0.2442 -0.1625
  312LYS     CD 4946   2.546   4.792   4.521 -0.5484 -0.6948  0.4741
  312LYS     CE 4947   2.563   4.652   4.560  0.9302 -0.2698  0.3475
  312LYS     NZ 4948   2.432   4.586   4.559  0.4010  0.7891 -0.1466
  312LYS      H 4949   2.812   4.915   4.206  0.1871  0.1414  0.4733
  312LYS     HA 4950   2.535   4.966   4.285 -0.3705  0.7824 -0.6976
  312LYS    HB2 4951   2.793   5.014   4.432  0.4704 -0.0921 -1.6146
  312LYS    HB3 4952   2.630   5.051   4.496 -0.6520 -1.1711  0.5220
  312LYS    HG2 4953   2.731   4.787   4.399  1.3312  0.7689 -0.0207
  312LYS    HG3 4954   2.755   4.850   4.568  0.6659 -0.9213 -0.3296
  312LYS    HD2 4955   2.510   4.861   4.597 -0.9693  0.6569 -0.8459
  312LYS    HD3 4956   2.490   4.809   4.429  0.8716 -1.3354 -0.5826
  312LYS    HE2 4957   2.627   4.588   4.499 -0.8339 -0.7241 -1.2135
  312LYS    HE3 4958   2.604   4.644   4.661 -0.5290 -0.1304  0.9900
  312LYS    HZ1 4959   2.373   4.621   4.633 -0.4392 -0.3472 -0.2229
  312LYS    HZ2 4960   2.382   4.590   4.471  0.0571  0.0586 -0.0003
  312LYS    HZ3 4961   2.451   4.488   4.578 -0.3547  0.6647  0.0392
  313GLY      N 4962   2.533   5.219   4.307  0.1993 -0.1277 -0.3943
  313GLY     CA 4963   2.510   5.362   4.275 -0.0821  0.8794  0.2605
  313GLY      C 4964   2.586   5.456   4.364  0.1107 -0.3658  0.5843
  313GLY      O 4965   2.580   5.575   4.333 -0.4777 -0.3131 -0.1601
  313GLY      H 4966   2.464   5.165   4.357  0.1001 -0.1552 -0.5584
  313GLY    HA2 4967   2.547   5.372   4.172 -1.5226  0.2981 -0.3657
  313GLY    HA3 4968   2.406   5.394   4.278 -0.5364 -0.5040  0.5334
  314THR      N 4969   2.646   5.415   4.475 -0.3572 -0.9917 -0.3465
  314THR     CA 4970   2.765   5.486   4.530  0.0883 -0.5261  0.8490
  314THR      C 4971   2.883   5.398   4.569 -0.2776 -0.1325 -0.2160
  314THR      O 4972   2.857   5.279   4.595  0.2782 -0.0622 -0.2683
  314THR     CB 4973   2.726   5.575   4.652 -0.3017  0.1661  0.4295
  314THR    OG1 4974   2.676   5.492   4.753 -0.7301 -0.2563  0.3344
  314THR    CG2 4975   2.612   5.683   4.628  0.8333 -1.1568  0.6137
  314THR      H 4976   2.642   5.319   4.507  0.2963 -0.8421  0.2428
  314THR     HA 4977   2.795   5.557   4.453 -1.4398  0.4462  1.0728
  314THR     HB 4978   2.815   5.627   4.688  0.1769 -0.5331  0.2931
  314THR    HG1 4979   2.668   5.551   4.828  0.1708  1.3504 -0.7026
  314THR   HG21 4980   2.647   5.756   4.555 -0.5236 -0.4529  0.6159
  314THR   HG22 4981   2.520   5.639   4.592 -0.3584  0.5939  1.2720
  314THR   HG23 4982   2.584   5.743   4.715 -0.9403  0.3830 -0.8717
  315PRO      N 4983   3.006   5.456   4.582  0.0875  0.7742 -0.0578
  315PRO     CA 4984   3.123   5.378   4.621  0.1053  1.0498 -0.8233
  315PRO      C 4985   3.111   5.304   4.764 -0.6546  0.1826  0.6294
  315PRO      O 4986   3.155   5.189   4.787  0.3574  0.7550  0.6313
  315PRO     CB 4987   3.242   5.471   4.622  0.0224 -1.1082  1.4958
  315PRO     CG 4988   3.195   5.589   4.520 -0.7087  0.4988 -1.0971
  315PRO     CD 4989   3.046   5.583   4.543  0.2928 -0.7080  0.3360
  315PRO     HA 4990   3.139   5.296   4.550  0.9465 -0.2472  0.7144
  315PRO    HB2 4991   3.242   5.509   4.724  0.1641  1.3549  0.7067
  315PRO    HB3 4992   3.334   5.420   4.595  0.0075 -0.5342  0.2053
  315PRO    HG2 4993   3.248   5.675   4.561  0.0032 -0.1164 -0.6567
  315PRO    HG3 4994   3.220   5.570   4.416 -0.3365  0.7409 -1.0560
  315PRO    HD2 4995   2.987   5.622   4.460 -0.4656 -1.0776  0.6813
  315PRO    HD3 4996   3.014   5.647   4.625  1.6784  0.4142  0.0819
  316GLU      N 4997   3.046   5.367   4.860  0.6293  0.6379  0.8655
  316GLU     CA 4998   3.028   5.303   4.995  0.7203  0.6269 -0.0514
  316GLU      C 4999   2.965   5.156   4.991  1.5406 -0.9801  1.3065
  316GLU      O 5000   2.994   5.065   5.060 -0.2525  0.4459 -0.0543
  316GLU     CB 5001   2.948   5.395   5.089  0.0381  0.1569  0.1724
  316GLU     CG 5002   2.978   5.542   5.112 -0.9472 -0.7232 -0.4278
  316GLU     CD 5003   2.964   5.632   4.986  0.3989 -0.1781  0.2529
  316GLU    OE1 5004   2.865   5.712   4.985 -0.4131  0.3373  0.1556
  316GLU    OE2 5005   3.055   5.640   4.901  0.0120 -0.1727 -0.3097
  316GLU      H 5006   3.025   5.465   4.847 -0.2214  0.3480 -0.2731
  316GLU     HA 5007   3.122   5.288   5.047  0.2557 -0.7603  0.4844
  316GLU    HB2 5008   2.845   5.388   5.056  0.0997  0.5610 -0.1225
  316GLU    HB3 5009   2.950   5.351   5.189  0.3900  0.4051  0.2782
  316GLU    HG2 5010   2.919   5.578   5.197 -0.9945 -0.6810 -0.4789
  316GLU    HG3 5011   3.083   5.543   5.141 -0.7965  0.4852 -0.8966
  317GLU      N 5012   2.862   5.148   4.898 -0.1090 -0.0911 -0.9591
  317GLU     CA 5013   2.775   5.033   4.884 -0.4314 -0.2634 -0.3407
  317GLU      C 5014   2.854   4.920   4.816 -0.3295 -0.3024  0.3318
  317GLU      O 5015   2.817   4.805   4.811 -0.4677 -0.4201  0.4095
  317GLU     CB 5016   2.656   5.078   4.799  1.2183 -1.2817  0.9190
  317GLU     CG 5017   2.561   5.197   4.855  0.2576  0.2518  0.3457
  317GLU     CD 5018   2.465   5.148   4.963 -0.2951  0.8640 -0.0268
  317GLU    OE1 5019   2.508   5.066   5.056  0.0859 -0.2234  0.1568
  317GLU    OE2 5020   2.351   5.192   4.962  0.2585 -0.7929 -0.0839
  317GLU      H 5021   2.860   5.214   4.821  1.0318  0.5944 -0.4615
  317GLU     HA 5022   2.738   5.004   4.982  0.6554  0.0831  0.2121
  317GLU    HB2 5023   2.684   5.100   4.696 -1.3506 -1.1103  0.1362
  317GLU    HB3 5024   2.588   4.993   4.803 -1.2048  0.3221 -0.6340
  317GLU    HG2 5025   2.623   5.277   4.896  0.4144 -0.1565  0.9342
  317GLU    HG3 5026   2.505   5.239   4.771  0.1613  0.0421  0.3024
  318THR      N 5027   2.981   4.949   4.774  0.4832  0.7564  0.2396
  318THR     CA 5028   3.083   4.858   4.723 -0.4683  0.2587 -0.2049
  318THR      C 5029   3.180   4.812   4.830  0.2743 -0.7542 -0.6025
  318THR      O 5030   3.264   4.726   4.813 -0.2731 -0.2733  0.3349
  318THR     CB 5031   3.154   4.922   4.593 -0.2653  0.4304 -0.2205
  318THR    OG1 5032   3.253   5.007   4.632 -0.2209 -0.3774 -0.2134
  318THR    CG2 5033   3.066   4.980   4.484 -0.6359  0.3629 -0.0329
  318THR      H 5034   3.008   5.046   4.773 -0.3268  1.0049  0.3094
  318THR     HA 5035   3.044   4.767   4.676  0.0425 -0.7421  1.1986
  318THR     HB 5036   3.208   4.836   4.554 -0.1083  0.6802 -0.5601
  318THR    HG1 5037   3.216   5.076   4.688  2.1142  0.9950 -0.1081
  318THR   HG21 5038   3.008   4.900   4.439 -0.9394 -0.7194  2.0179
  318THR   HG22 5039   2.999   5.056   4.524 -0.3411  0.5136  0.1877
  318THR   HG23 5040   3.142   5.016   4.414 -0.4356  0.1451  0.0700
  319GLY      N 5041   3.182   4.886   4.948 -0.4826  0.2303  0.0590
  319GLY     CA 5042   3.287   4.878   5.045  0.6232 -0.1797  0.0278
  319GLY      C 5043   3.403   4.967   5.019  0.1007 -0.0367 -0.1171
  319GLY      O 5044   3.508   4.953   5.087  0.6276  0.5709  0.6229
  319GLY      H 5045   3.110   4.956   4.957  0.0531  0.7971  0.0802
  319GLY    HA2 5046   3.242   4.895   5.143 -0.4098 -1.5534 -0.1487
  319GLY    HA3 5047   3.328   4.777   5.047  0.1578 -0.3721 -0.0206
  320SER      N 5048   3.386   5.071   4.939 -0.7291 -1.2319  0.3153
  320SER     CA 5049   3.491   5.167   4.900 -0.2111 -0.0544  1.1105
  320SER      C 5050   3.478   5.305   4.956  0.9583 -0.8726  1.1593
  320SER      O 5051   3.479   5.409   4.886  0.2315  0.6296  0.2965
  320SER     CB 5052   3.514   5.174   4.747 -0.1676 -0.3826  0.6885
  320SER     OG 5053   3.514   5.050   4.691 -0.4027  0.2169 -0.2123
  320SER      H 5054   3.295   5.090   4.898 -0.3403  0.6098  0.1349
  320SER     HA 5055   3.583   5.131   4.946  0.8120  0.9005 -0.0246
  320SER    HB2 5056   3.447   5.243   4.695  0.7655  0.7108  0.8516
  320SER    HB3 5057   3.613   5.214   4.729 -0.6799  0.6706  0.0278
  320SER     HG 5058   3.426   5.026   4.662  0.0092 -0.0360 -1.3620
  321TYR      N 5059   3.450   5.311   5.085  0.7027  0.4785  0.1208
  321TYR     CA 5060   3.423   5.425   5.167  0.1299 -0.6906 -0.4774
  321TYR      C 5061   3.534   5.540   5.162 -0.0354  0.7738  0.8257
  321TYR      O 5062   3.505   5.658   5.179 -0.2513  0.4878 -0.0215
  321TYR     CB 5063   3.409   5.366   5.314  0.5375 -0.5048  1.0221
  321TYR     CG 5064   3.283   5.284   5.345 -1.1549  0.2374  0.3608
  321TYR    CD1 5065   3.169   5.347   5.387  1.1767 -0.6964  0.8599
  321TYR    CD2 5066   3.297   5.149   5.365  0.7197  0.7116 -0.1578
  321TYR    CE1 5067   3.056   5.276   5.425  0.5213  0.6045 -0.4132
  321TYR    CE2 5068   3.185   5.066   5.396 -0.9334 -0.1876  0.4699
  321TYR     CZ 5069   3.065   5.134   5.433  0.3246  0.1682  0.0359
  321TYR     OH 5070   2.954   5.057   5.464 -0.7497 -0.7138  0.0233
  321TYR      H 5071   3.464   5.230   5.144  0.0869  0.3469  0.1080
  321TYR     HA 5072   3.332   5.471   5.130  0.8730  0.2178 -1.3043
  321TYR    HB2 5073   3.509   5.324   5.327  1.0298  0.1415 -0.3064
  321TYR    HB3 5074   3.409   5.451   5.382  0.6731  0.4107 -0.0625
  321TYR    HD1 5075   3.171   5.453   5.369 -0.6219 -0.6375  0.6653
  321TYR    HD2 5076   3.395   5.108   5.342  0.4011  0.1291 -0.5094
  321TYR    HE1 5077   2.958   5.317   5.442  0.6024  0.2500  1.2431
  321TYR    HE2 5078   3.200   4.959   5.400  0.3616 -0.0390  0.2995
  321TYR     HH 5079   2.978   4.965   5.478 -0.8677 -0.7796 -0.1985
  322LEU      N 5080   3.661   5.500   5.153 -0.5056  0.2877  0.6852
  322LEU     CA 5081   3.772   5.596   5.175 -0.3858  0.2741  0.4455
  322LEU      C 5082   3.814   5.666   5.042  0.1287  0.0365 -0.7609
  322LEU      O 5083   3.833   5.790   5.047  0.7853  0.4187 -0.0201
  322LEU     CB 5084   3.883   5.530   5.263  0.4399 -0.2120 -0.2260
  322LEU     CG 5085   3.825   5.463   5.394 -0.6092 -0.5324  0.0131
  322LEU    CD1 5086   3.929   5.366   5.447 -0.1084 -0.2979  0.6149
  322LEU    CD2 5087   3.784   5.564   5.506  0.0422  0.5935  0.4927
  322LEU      H 5088   3.690   5.403   5.152  2.4375  0.9369 -0.8362
  322LEU     HA 5089   3.733   5.679   5.234 -0.2686  0.8382 -0.2393
  322LEU    HB2 5090   3.942   5.459   5.205  0.1496 -0.6581  0.0142
  322LEU    HB3 5091   3.944   5.613   5.300  0.4841 -0.7478  1.0212
  322LEU     HG 5092   3.727   5.421   5.370 -0.5089 -0.6289 -0.2328
  322LEU   HD11 5093   4.025   5.418   5.454  0.3977 -1.0782 -0.1424
  322LEU   HD12 5094   3.889   5.316   5.536 -0.1201  0.1799  0.8825
  322LEU   HD13 5095   3.948   5.290   5.371  1.2984  0.5533  0.0280
  322LEU   HD21 5096   3.873   5.611   5.548  1.3173 -0.3301 -0.9564
  322LEU   HD22 5097   3.711   5.635   5.468  0.0050  0.3170  0.0277
  322LEU   HD23 5098   3.724   5.510   5.580 -0.7607 -0.4713 -0.8512
  323VAL      N 5099   3.814   5.609   4.925  0.0216  0.6436  1.2122
  323VAL     CA 5100   3.828   5.679   4.789 -0.0755  0.0110 -0.0645
  323VAL      C 5101   3.699   5.743   4.729  0.0468 -0.0909 -0.5539
  323VAL      O 5102   3.693   5.789   4.613 -1.4665 -0.5510 -0.0690
  323VAL     CB 5103   3.890   5.594   4.672  0.3117  0.3601 -0.2373
  323VAL    CG1 5104   4.034   5.559   4.698 -0.3762  0.2223 -0.8671
  323VAL    CG2 5105   3.815   5.465   4.648  1.1709  1.3364 -0.2179
  323VAL      H 5106   3.811   5.508   4.925 -0.2157  0.6133 -0.0081
  323VAL     HA 5107   3.897   5.764   4.797  0.7343 -0.5313 -0.8467
  323VAL     HB 5108   3.896   5.650   4.578  1.3964 -0.0863 -0.4704
  323VAL   HG11 5109   4.049   5.521   4.799  1.4246  0.5270 -0.9636
  323VAL   HG12 5110   4.069   5.487   4.624  0.7889 -1.1395  0.8509
  323VAL   HG13 5111   4.090   5.653   4.692  0.2321  0.0521  0.9573
  323VAL   HG21 5112   3.831   5.434   4.544  0.5464  0.3205 -0.0453
  323VAL   HG22 5113   3.843   5.382   4.713 -1.8607  0.9663  0.9094
  323VAL   HG23 5114   3.707   5.471   4.662  1.0790  0.3126 -0.3261
  324SER      N 5115   3.592   5.745   4.817 -0.4049 -0.0777  0.5296
  324SER     CA 5116   3.462   5.794   4.775 -0.3492 -0.2129  0.6118
  324SER      C 5117   3.461   5.940   4.730 -0.6378 -0.0958 -0.4151
  324SER      O 5118   3.410   5.984   4.623 -0.1026  0.0657  0.0214
  324SER     CB 5119   3.353   5.756   4.875  1.8687 -0.1667  0.7840
  324SER     OG 5120   3.226   5.813   4.843 -0.0581 -0.1789  1.2937
  324SER      H 5121   3.614   5.702   4.905  1.7202  0.3244  0.2868
  324SER     HA 5122   3.433   5.745   4.682 -1.1504 -0.3376  0.9050
  324SER    HB2 5123   3.341   5.648   4.880 -1.5649  0.0059  0.7243
  324SER    HB3 5124   3.380   5.803   4.970  1.0108 -0.0601  0.9911
  324SER     HG 5125   3.160   5.745   4.854 -0.8211  0.1628 -0.5272
  325LYS      N 5126   3.536   6.028   4.806 -0.3118  0.6175  0.1264
  325LYS     CA 5127   3.581   6.159   4.757  0.0994  0.2716 -0.8187
  325LYS      C 5128   3.662   6.167   4.621 -0.8183 -0.8581 -0.0863
  325LYS      O 5129   3.665   6.271   4.549  0.0548 -0.0373  0.3557
  325LYS     CB 5130   3.654   6.233   4.872 -0.6220 -0.2914 -1.3636
  325LYS     CG 5131   3.639   6.386   4.855  0.4421 -0.9014 -0.0264
  325LYS     CD 5132   3.705   6.467   4.969  0.8789 -0.2754 -0.7065
  325LYS     CE 5133   3.856   6.471   4.970 -0.4137 -0.2164 -0.3286
  325LYS     NZ 5134   3.922   6.554   4.866 -0.2171  0.0928  0.9006
  325LYS      H 5135   3.586   5.990   4.885 -0.2516  0.1509 -0.1319
  325LYS     HA 5136   3.486   6.211   4.746 -0.0880  0.3805  0.8112
  325LYS    HB2 5137   3.588   6.214   4.957  0.5691 -1.7830 -0.6837
  325LYS    HB3 5138   3.758   6.202   4.877 -0.4308  0.4262  0.1006
  325LYS    HG2 5139   3.695   6.417   4.766 -0.3519 -0.1294 -0.2890
  325LYS    HG3 5140   3.531   6.406   4.853  0.6653  0.4749 -0.4114
  325LYS    HD2 5141   3.659   6.565   4.958  2.0486  0.3299 -0.5655
  325LYS    HD3 5142   3.665   6.423   5.060 -0.2442 -0.0564 -1.0632
  325LYS    HE2 5143   3.882   6.522   5.063  0.1223  0.1980 -0.6925
  325LYS    HE3 5144   3.894   6.369   4.966 -0.1621 -0.1016 -1.3269
  325LYS    HZ1 5145   3.923   6.503   4.779  0.3980  0.7740  0.4804
  325LYS    HZ2 5146   3.873   6.639   4.842  0.5039  0.2517 -0.1567
  325LYS    HZ3 5147   4.017   6.579   4.891 -0.2253  2.2354 -0.6726
  326ASP      N 5148   3.734   6.062   4.581  0.1840 -0.7334  0.5312
  326ASP     CA 5149   3.838   6.059   4.473  0.2086 -0.1888 -1.0994
  326ASP      C 5150   3.775   6.011   4.338 -0.0309  0.3351  0.4375
  326ASP      O 5151   3.810   6.067   4.232 -0.0075  0.3725  0.0315
  326ASP     CB 5152   3.966   5.970   4.511  0.5560  0.1551  0.4164
  326ASP     CG 5153   4.038   6.004   4.642  0.0846 -0.3547  0.0428
  326ASP    OD1 5154   4.147   5.947   4.668  0.1093 -0.6404 -0.1675
  326ASP    OD2 5155   3.990   6.096   4.718  0.0299 -0.0200 -0.5026
  326ASP      H 5156   3.726   5.975   4.632  0.3635 -1.4817 -0.6395
  326ASP     HA 5157   3.868   6.163   4.462 -0.5840  0.2954  0.6776
  326ASP    HB2 5158   3.929   5.867   4.513 -0.0375  0.3673  0.8895
  326ASP    HB3 5159   4.038   5.983   4.430 -0.0973 -1.4558 -0.5181
  327LEU      N 5160   3.674   5.926   4.339  0.7285  0.4954 -0.7409
  327LEU     CA 5161   3.587   5.869   4.231 -0.3351 -1.3975 -0.3117
  327LEU      C 5162   3.508   5.983   4.149 -0.1455 -0.0682 -0.1354
  327LEU      O 5163   3.458   6.075   4.217  0.0474 -0.6345 -0.1953
  327LEU     CB 5164   3.508   5.750   4.285  0.5061  0.2824  0.4107
  327LEU     CG 5165   3.607   5.633   4.322 -0.3746 -0.0966  0.1906
  327LEU    CD1 5166   3.522   5.539   4.404  1.1517  1.3056 -0.8942
  327LEU    CD2 5167   3.647   5.563   4.185  0.1575  0.1304 -1.4972
  327LEU      H 5168   3.641   5.897   4.430  0.0798  0.1396 -1.0738
  327LEU     HA 5169   3.652   5.821   4.158  0.2219 -1.2081  0.0539
  327LEU    HB2 5170   3.450   5.774   4.374 -0.4706 -1.2661  0.2671
  327LEU    HB3 5171   3.439   5.719   4.207  1.0297 -0.1395  0.1006
  327LEU     HG 5172   3.695   5.656   4.381  0.2200 -0.2083 -0.6148
  327LEU   HD11 5173   3.480   5.584   4.494  1.9263  0.2160  0.0709
  327LEU   HD12 5174   3.444   5.499   4.340 -0.3007 -0.2599  1.5401
  327LEU   HD13 5175   3.583   5.456   4.439 -0.2951  0.5816  0.0902
  327LEU   HD21 5176   3.553   5.548   4.134 -1.5560 -0.9248  1.4791
  327LEU   HD22 5177   3.721   5.623   4.131  0.6924 -0.0294 -0.9739
  327LEU   HD23 5178   3.693   5.466   4.206 -0.7437  0.0136  0.3790
  328PRO      N 5179   3.485   5.984   4.019  0.1657  0.1378  0.4016
  328PRO     CA 5180   3.413   6.091   3.950  0.6193 -0.5604 -0.2866
  328PRO      C 5181   3.262   6.073   3.955 -0.1867  0.8438 -0.4794
  328PRO      O 5182   3.216   5.962   3.988  0.1800 -0.2820 -1.2569
  328PRO     CB 5183   3.462   6.079   3.808 -0.7511 -0.5230  0.1617
  328PRO     CG 5184   3.480   5.928   3.791 -0.2155 -0.0540 -0.2384
  328PRO     CD 5185   3.539   5.879   3.924  0.1668 -1.5648 -0.9420
  328PRO     HA 5186   3.427   6.192   3.987 -0.7375 -0.2023 -0.6647
  328PRO    HB2 5187   3.388   6.109   3.734 -0.1216 -1.4467 -0.9052
  328PRO    HB3 5188   3.558   6.130   3.798  0.6050 -2.6588  0.7677
  328PRO    HG2 5189   3.384   5.882   3.767 -0.4712 -0.3398  1.1532
  328PRO    HG3 5190   3.548   5.890   3.715 -0.6828 -1.2778 -0.0939
  328PRO    HD2 5191   3.509   5.776   3.947 -0.4300 -1.4086 -0.9907
  328PRO    HD3 5192   3.647   5.884   3.929  0.1012 -0.5188  0.6579
  329LYS      N 5193   3.185   6.165   3.924 -0.6454 -0.8029  0.5551
  329LYS     CA 5194   3.039   6.174   3.907  0.0869 -0.1016 -0.4766
  329LYS      C 5195   2.984   6.108   3.786  0.1696 -0.1959  0.5566
  329LYS      O 5196   3.062   6.083   3.690  0.4598  0.4005 -0.2182
  329LYS     CB 5197   2.984   6.317   3.924  0.2197 -0.5704 -0.1017
  329LYS     CG 5198   3.044   6.377   4.053 -0.1883 -0.2987 -0.6360
  329LYS     CD 5199   2.983   6.317   4.184  0.1882  0.5645  1.0258
  329LYS     CE 5200   3.039   6.378   4.313  0.3970 -0.1993 -0.2224
  329LYS     NZ 5201   3.042   6.280   4.427 -0.5823  0.3031 -1.0671
  329LYS      H 5202   3.233   6.248   3.891  0.4087 -1.7129 -0.4156
  329LYS     HA 5203   3.003   6.110   3.988  0.7542  0.2576  0.1261
  329LYS    HB2 5204   3.026   6.366   3.837  0.7109 -1.3983 -0.3605
  329LYS    HB3 5205   2.876   6.325   3.920  0.2392  0.9474  0.8252
  329LYS    HG2 5206   3.152   6.379   4.059 -0.1804 -0.8504 -0.5089
  329LYS    HG3 5207   3.017   6.482   4.046  0.0842 -0.2254 -0.6014
  329LYS    HD2 5208   2.876   6.340   4.176  0.0332 -0.2149  0.7217
  329LYS    HD3 5209   3.004   6.210   4.176 -0.3443  0.5014  0.1040
  329LYS    HE2 5210   3.142   6.411   4.296  0.8476 -1.5337 -0.3049
  329LYS    HE3 5211   2.971   6.459   4.337 -0.3452 -0.7110 -0.5440
  329LYS    HZ1 5212   2.949   6.243   4.442 -0.2821  0.0580  0.5679
  329LYS    HZ2 5213   3.105   6.205   4.402 -0.4258  0.1981 -0.3763
  329LYS    HZ3 5214   3.062   6.311   4.521  1.2561 -2.1671 -0.4355
  330HIS      N 5215   2.854   6.091   3.778 -0.2282  0.3374  0.5148
  330HIS     CA 5216   2.789   6.024   3.661  0.5899  0.6314 -0.5259
  330HIS      C 5217   2.815   5.872   3.645 -0.4385 -0.9359 -0.2395
  330HIS      O 5218   2.800   5.822   3.535  0.4713  0.0766 -0.5444
  330HIS     CB 5219   2.803   6.105   3.532 -0.7184 -1.2362  0.3169
  330HIS     CG 5220   2.761   6.252   3.548  0.8376  0.7753  0.1547
  330HIS    ND1 5221   2.846   6.356   3.574  0.1819 -0.5911  0.0062
  330HIS    CD2 5222   2.634   6.289   3.546  0.9145 -0.7025  0.1466
  330HIS    CE1 5223   2.763   6.459   3.599 -0.3006  0.2909  0.5658
  330HIS    NE2 5224   2.637   6.422   3.577  0.6105 -0.7942 -0.2551
  330HIS      H 5225   2.791   6.108   3.855 -1.9950 -1.6377 -0.2844
  330HIS     HA 5226   2.683   6.023   3.687  0.8131  0.5395  0.4560
  330HIS    HB2 5227   2.902   6.112   3.486 -0.9312  0.2355 -0.0165
  330HIS    HB3 5228   2.745   6.060   3.452 -0.9841  0.4681 -0.5364
  330HIS    HD2 5229   2.552   6.224   3.517 -0.0396 -0.3585  1.7941
  330HIS    HE1 5230   2.801   6.553   3.637  1.5186  0.0613 -0.4828
  330HIS    HE2 5231   2.558   6.477   3.608  1.3962  1.0234 -1.1934
  331CYS      N 5232   2.866   5.807   3.746 -0.0979  0.3471 -0.3704
  331CYS     CA 5233   2.904   5.659   3.729  0.1380 -0.2946 -0.0566
  331CYS      C 5234   2.826   5.566   3.823  0.1796 -0.1936  0.1322
  331CYS      O 5235   2.769   5.606   3.928  0.0367 -0.2951  0.2307
  331CYS     CB 5236   3.061   5.651   3.753  1.4675  0.9864 -0.0559
  331CYS     SG 5237   3.165   5.745   3.648  0.1446 -0.0646  0.6241
  331CYS      H 5238   2.864   5.855   3.835 -0.9213  0.2458 -0.3127
  331CYS     HA 5239   2.877   5.630   3.628  0.4092  0.7806 -0.4693
  331CYS    HB2 5240   3.082   5.669   3.858  1.0582 -1.3243  0.5412
  331CYS    HB3 5241   3.090   5.546   3.753 -0.5820  0.3305  0.0610
  331CYS     HG 5242   3.126   5.871   3.671 -0.0887 -0.0780  0.3111
  332LEU      N 5243   2.838   5.445   3.785 -0.1370  0.3923 -0.6621
  332LEU     CA 5244   2.811   5.334   3.883  0.4894 -0.3583  1.1391
  332LEU      C 5245   2.948   5.295   3.931 -0.6249  0.0882 -0.5651
  332LEU      O 5246   3.052   5.334   3.874 -0.5519 -0.3760 -0.1493
  332LEU     CB 5247   2.732   5.226   3.809 -1.3789 -0.4699 -0.7083
  332LEU     CG 5248   2.588   5.261   3.785 -0.0855  0.1934  0.3036
  332LEU    CD1 5249   2.524   5.129   3.729  0.4378 -0.5826  0.0957
  332LEU    CD2 5250   2.490   5.304   3.892 -0.4337  0.6141 -1.0838
  332LEU      H 5251   2.899   5.420   3.708  0.9047  0.6111  0.0496
  332LEU     HA 5252   2.746   5.365   3.964 -0.3993  0.8830  0.0404
  332LEU    HB2 5253   2.783   5.194   3.718 -1.1738 -0.5878 -0.5545
  332LEU    HB3 5254   2.746   5.146   3.883 -1.1862  0.5530  0.4337
  332LEU     HG 5255   2.591   5.329   3.700  1.2312 -0.3892 -0.1668
  332LEU   HD11 5256   2.515   5.054   3.808  0.6159 -0.2939  0.3982
  332LEU   HD12 5257   2.433   5.154   3.676  0.3200  0.6963  0.7989
  332LEU   HD13 5258   2.584   5.087   3.649  0.2488 -1.5431  0.4403
  332LEU   HD21 5259   2.392   5.325   3.849 -1.4672  0.6038  1.0434
  332LEU   HD22 5260   2.481   5.228   3.969 -0.1821  1.4080 -0.2364
  332LEU   HD23 5261   2.525   5.389   3.950 -0.1824 -0.3309  0.2382
  333TYR      N 5262   2.952   5.211   4.030  0.2875  0.6048 -0.4057
  333TYR     CA 5263   3.072   5.161   4.100 -0.0654 -1.0691  0.9018
  333TYR      C 5264   3.085   5.016   4.125  0.2295 -0.1447  0.0995
  333TYR      O 5265   2.984   4.950   4.150  0.6975  0.4277 -0.6162
  333TYR     CB 5266   3.121   5.251   4.217  0.0206 -0.5663  0.3593
  333TYR     CG 5267   3.101   5.402   4.193 -0.5904 -0.3157  0.3055
  333TYR    CD1 5268   3.202   5.475   4.120  0.5153  0.6801 -0.9336
  333TYR    CD2 5269   2.983   5.468   4.234  0.3580 -0.1035  0.0896
  333TYR    CE1 5270   3.176   5.609   4.102  0.7100 -0.2681  0.5047
  333TYR    CE2 5271   2.958   5.598   4.196  0.2322  0.6589 -1.1449
  333TYR     CZ 5272   3.055   5.675   4.134 -0.5506 -0.1835 -0.3894
  333TYR     OH 5273   3.025   5.802   4.091  0.2168 -0.9773 -0.8284
  333TYR      H 5274   2.867   5.165   4.057  0.0717  0.9569 -0.4652
  333TYR     HA 5275   3.151   5.184   4.028 -1.2057 -0.5887 -0.2881
  333TYR    HB2 5276   3.063   5.238   4.308 -0.0255 -0.2227  0.3839
  333TYR    HB3 5277   3.229   5.252   4.229  0.3533  0.9912 -1.5650
  333TYR    HD1 5278   3.299   5.430   4.111 -0.1667 -1.7402  1.2914
  333TYR    HD2 5279   2.900   5.407   4.267 -0.0668  1.0588  1.3335
  333TYR    HE1 5280   3.250   5.666   4.049 -0.6506  0.6431 -0.5833
  333TYR    HE2 5281   2.856   5.633   4.202 -0.2491 -0.6326 -1.2435
  333TYR     HH 5282   3.102   5.854   4.066  0.6918 -0.9364  0.5470
  334THR      N 5283   3.211   4.972   4.130 -0.4211 -0.2484  0.0786
  334THR     CA 5284   3.241   4.829   4.156  0.1134 -0.4410 -0.5818
  334THR      C 5285   3.377   4.821   4.224  0.4023  0.7994 -0.4185
  334THR      O 5286   3.472   4.876   4.183 -0.7753  0.2145  0.1631
  334THR     CB 5287   3.246   4.754   4.014 -0.5267  0.1491  0.1572
  334THR    OG1 5288   3.111   4.735   3.960  0.6090 -0.3490  0.2625
  334THR    CG2 5289   3.296   4.609   4.041  0.2229 -0.2616  1.6420
  334THR      H 5290   3.292   5.031   4.118 -0.1678 -0.1770  1.6393
  334THR     HA 5291   3.167   4.779   4.219  0.2194 -0.1227 -0.2025
  334THR     HB 5292   3.315   4.797   3.943 -0.4378 -0.6028 -0.2362
  334THR    HG1 5293   3.094   4.811   3.904 -1.6268 -1.1592 -0.3946
  334THR   HG21 5294   3.283   4.552   3.949  0.2779  0.3619  1.2366
  334THR   HG22 5295   3.402   4.616   4.070  0.5088  0.7385  0.5165
  334THR   HG23 5296   3.249   4.564   4.128 -0.5639 -0.0792  1.3207
  335ARG      N 5297   3.392   4.727   4.317  0.1822 -0.5070  0.1235
  335ARG     CA 5298   3.516   4.709   4.393  0.4943 -0.1246 -0.2656
  335ARG      C 5299   3.580   4.581   4.346 -0.2993  0.7439  0.0215
  335ARG      O 5300   3.516   4.482   4.307  0.6412 -0.0427  0.0811
  335ARG     CB 5301   3.480   4.703   4.545  0.0339 -0.0938  0.3911
  335ARG     CG 5302   3.599   4.706   4.633 -0.2318  0.4773 -0.7107
  335ARG     CD 5303   3.562   4.735   4.776  0.0967 -0.1400 -0.8236
  335ARG     NE 5304   3.672   4.741   4.879 -0.8542 -0.0006 -0.2596
  335ARG     CZ 5305   3.749   4.851   4.905  0.4574 -0.7133  0.1241
  335ARG    NH1 5306   3.750   4.968   4.842 -0.1861  0.8086 -0.3253
  335ARG    NH2 5307   3.842   4.845   4.992 -0.1059 -0.1589  0.3837
  335ARG      H 5308   3.314   4.672   4.349 -0.5316  0.2372 -0.2673
  335ARG     HA 5309   3.585   4.789   4.367  0.3195  0.4140  0.8062
  335ARG    HB2 5310   3.404   4.779   4.561  0.2557  0.2949 -0.3017
  335ARG    HB3 5311   3.422   4.612   4.559 -0.7383  0.2995 -0.1174
  335ARG    HG2 5312   3.664   4.619   4.633  0.6802  1.1305 -0.5914
  335ARG    HG3 5313   3.663   4.787   4.599 -0.2698  0.2451 -1.3609
  335ARG    HD2 5314   3.506   4.828   4.788  0.0928 -0.2735  0.5420
  335ARG    HD3 5315   3.503   4.651   4.813  0.4180 -0.0533 -0.0632
  335ARG     HE 5316   3.680   4.658   4.937  1.4381  0.1444 -0.2068
  335ARG   HH11 5317   3.825   5.034   4.855  0.8315  0.1964 -2.2023
  335ARG   HH12 5318   3.676   4.983   4.775 -0.9348 -0.6206  0.0924
  335ARG   HH21 5319   3.888   4.934   5.006 -0.0917 -0.0937 -0.0518
  335ARG   HH22 5320   3.838   4.768   5.058  0.6620 -0.7629 -0.2288
  336LEU      N 5321   3.714   4.578   4.354  0.4172 -0.1161  0.3342
  336LEU     CA 5322   3.817   4.473   4.335  0.7105  0.5767 -0.5144
  336LEU      C 5323   3.916   4.467   4.454 -0.3059 -0.0786 -0.3882
  336LEU      O 5324   4.030   4.521   4.446  0.2427  0.1849 -0.0096
  336LEU     CB 5325   3.886   4.494   4.196  1.0121 -0.0120 -0.4966
  336LEU     CG 5326   3.791   4.494   4.071 -0.6037 -0.1009  0.3501
  336LEU    CD1 5327   3.882   4.515   3.948  0.6054  0.6598 -0.0855
  336LEU    CD2 5328   3.718   4.355   4.067 -1.1574 -0.0456  0.4844
  336LEU      H 5329   3.759   4.667   4.372 -0.1798  0.2358  0.1360
  336LEU     HA 5330   3.763   4.379   4.338  0.2788  0.8321  0.6025
  336LEU    HB2 5331   3.940   4.588   4.207  0.4676  0.2090  0.5904
  336LEU    HB3 5332   3.969   4.424   4.183 -0.4856 -1.9084 -0.8786
  336LEU     HG 5333   3.714   4.571   4.072 -0.2342  0.2756  0.5818
  336LEU   HD11 5334   3.830   4.492   3.855  0.8687  0.9818 -0.3210
  336LEU   HD12 5335   3.911   4.620   3.947 -0.4800  0.9828 -0.1883
  336LEU   HD13 5336   3.970   4.451   3.943  0.2969  0.2742 -0.8180
  336LEU   HD21 5337   3.783   4.268   4.079 -0.2592  0.5836  0.3601
  336LEU   HD22 5338   3.640   4.355   4.143 -1.2040  0.4295  0.4408
  336LEU   HD23 5339   3.677   4.336   3.968 -0.3509  0.7609 -0.0296
  337SER      N 5340   3.878   4.418   4.566  0.4317  0.8766 -0.7761
  337SER     CA 5341   3.967   4.382   4.676  0.3538  0.1469 -0.2447
  337SER      C 5342   4.046   4.252   4.643 -0.8691 -0.2148  0.8531
  337SER      O 5343   4.012   4.173   4.557 -0.0723 -0.1933  0.3748
  337SER     CB 5344   3.888   4.357   4.812 -0.9280  0.4430  0.9523
  337SER     OG 5345   3.772   4.429   4.820  0.3755 -0.0025  0.6654
  337SER      H 5346   3.778   4.412   4.577  0.3890 -0.0966 -1.4163
  337SER     HA 5347   4.040   4.461   4.692  0.4650 -0.0056  0.0067
  337SER    HB2 5348   3.857   4.253   4.815 -0.9790  0.4425  0.5723
  337SER    HB3 5349   3.948   4.377   4.901 -0.6807 -1.2236  1.2317
  337SER     HG 5350   3.728   4.404   4.901 -0.1563  0.2192  0.4567
  338SER      N 5351   4.148   4.234   4.723 -0.0923  0.1249  0.1809
  338SER     CA 5352   4.215   4.108   4.738 -0.3017  0.4896  0.7799
  338SER      C 5353   4.298   4.066   4.608  0.3944 -0.3559 -0.3508
  338SER      O 5354   4.306   3.954   4.565 -0.4526  0.2557 -0.3095
  338SER     CB 5355   4.136   3.998   4.806  0.1094  0.9834  0.3751
  338SER     OG 5356   4.131   4.003   4.944  0.5371  0.2729 -0.2391
  338SER      H 5357   4.153   4.304   4.796 -0.2982 -0.4849  0.7920
  338SER     HA 5358   4.296   4.140   4.805 -0.0133  0.8557  0.2746
  338SER    HB2 5359   4.036   4.006   4.763  0.1708  1.1731  0.2648
  338SER    HB3 5360   4.181   3.902   4.780 -0.1700  0.7270  0.8270
  338SER     HG 5361   4.221   4.012   4.975  0.8698 -1.2648 -0.5767
  339LEU      N 5362   4.350   4.166   4.535 -1.0655 -0.4238  0.7459
  339LEU     CA 5363   4.393   4.146   4.392 -0.3044 -0.2533 -0.6502
  339LEU      C 5364   4.498   4.036   4.366  0.2774  0.0401  0.4595
  339LEU      O 5365   4.502   3.970   4.263  0.4192 -0.5702  0.3569
  339LEU     CB 5366   4.431   4.288   4.335 -0.2550  0.5269  0.2405
  339LEU     CG 5367   4.447   4.295   4.186  0.0483 -0.3315  1.8776
  339LEU    CD1 5368   4.325   4.248   4.093 -0.3428 -0.3460 -1.0875
  339LEU    CD2 5369   4.492   4.437   4.146  0.5812  1.0814 -0.9972
  339LEU      H 5370   4.341   4.262   4.565  1.0166  0.6743 -1.4619
  339LEU     HA 5371   4.300   4.121   4.342 -1.3018  0.3232  0.7883
  339LEU    HB2 5372   4.361   4.365   4.369 -0.4495 -0.0326  1.1812
  339LEU    HB3 5373   4.529   4.320   4.369 -0.5849  1.1362  0.6565
  339LEU     HG 5374   4.540   4.242   4.163 -0.3603 -0.0248 -1.3128
  339LEU   HD11 5375   4.326   4.139   4.090  1.1600 -0.3836 -0.9772
  339LEU   HD12 5376   4.235   4.294   4.134  0.5276  0.0810  0.5172
  339LEU   HD13 5377   4.330   4.307   4.001 -0.9413  1.1095 -0.2553
  339LEU   HD21 5378   4.418   4.508   4.182 -0.9292 -0.9884  0.4430
  339LEU   HD22 5379   4.588   4.458   4.192  0.0677  0.8770  0.2299
  339LEU   HD23 5380   4.504   4.430   4.037  0.9650  1.3801 -0.9799
  340GLN      N 5381   4.588   4.019   4.464 -0.2303  0.4364 -0.1987
  340GLN     CA 5382   4.706   3.938   4.451 -0.7233  0.5492 -0.2310
  340GLN      C 5383   4.672   3.788   4.410  0.0696 -0.9157 -0.9540
  340GLN      O 5384   4.747   3.719   4.348  0.9240 -0.1307  0.3306
  340GLN     CB 5385   4.792   3.961   4.580  0.1499  0.5716 -1.4620
  340GLN     CG 5386   4.741   3.874   4.697  1.1920 -0.1764  0.6458
  340GLN     CD 5387   4.622   3.939   4.769 -0.0878 -0.4577 -0.5939
  340GLN    OE1 5388   4.587   4.057   4.764 -0.3335 -0.7987  0.3699
  340GLN    NE2 5389   4.557   3.856   4.852  0.2253 -0.6543  0.2873
  340GLN      H 5390   4.584   4.073   4.548  0.7165 -0.8150  0.7310
  340GLN     HA 5391   4.770   3.982   4.375 -1.4613  0.2456 -1.0755
  340GLN    HB2 5392   4.897   3.937   4.563 -0.0492 -2.7799  0.2513
  340GLN    HB3 5393   4.778   4.065   4.609 -1.2002  0.1041 -0.1924
  340GLN    HG2 5394   4.721   3.773   4.662 -0.9841  0.3176  0.1785
  340GLN    HG3 5395   4.825   3.880   4.767  0.8708 -0.4785  1.0638
  340GLN   HE21 5396   4.484   3.887   4.914 -0.3775 -0.5220 -0.4465
  340GLN   HE22 5397   4.598   3.764   4.861 -0.2088 -0.8083  0.8094
  341LYS      N 5398   4.550   3.745   4.438  0.0014 -0.1830  0.5447
  341LYS     CA 5399   4.502   3.603   4.400 -0.3947 -0.4605  0.5637
  341LYS      C 5400   4.490   3.588   4.248 -0.0043 -0.2293 -0.2200
  341LYS      O 5401   4.506   3.478   4.200 -0.4344 -0.0635  0.4604
  341LYS     CB 5402   4.379   3.562   4.483 -0.1020  0.3908  1.1483
  341LYS     CG 5403   4.404   3.578   4.637  0.0692 -0.2194  0.9663
  341LYS     CD 5404   4.293   3.505   4.704  0.3559  0.6698 -0.3227
  341LYS     CE 5405   4.294   3.562   4.851  1.2932 -1.2886  0.9344
  341LYS     NZ 5406   4.403   3.525   4.933  0.0236 -0.3458 -0.5127
  341LYS      H 5407   4.481   3.801   4.486 -0.2033 -0.4957  0.6232
  341LYS     HA 5408   4.588   3.539   4.422 -0.2743 -0.6363 -0.3631
  341LYS    HB2 5409   4.283   3.606   4.454 -0.1764  0.7349  1.8751
  341LYS    HB3 5410   4.358   3.457   4.463 -0.7548  0.6533  0.3665
  341LYS    HG2 5411   4.504   3.542   4.660  0.2894  1.1727  2.5794
  341LYS    HG3 5412   4.396   3.685   4.657  0.0485  0.1333 -0.6112
  341LYS    HD2 5413   4.202   3.521   4.646  0.4121 -0.4331 -0.7546
  341LYS    HD3 5414   4.314   3.398   4.707  0.4597  0.6980  0.2034
  341LYS    HE2 5415   4.300   3.671   4.849  0.1111 -1.1833  1.3570
  341LYS    HE3 5416   4.195   3.547   4.895  0.4723  1.4730  0.4283
  341LYS    HZ1 5417   4.498   3.539   4.904  0.4107 -0.9133  0.3900
  341LYS    HZ2 5418   4.395   3.580   5.018 -0.3560 -0.7188 -0.3012
  341LYS    HZ3 5419   4.394   3.428   4.957  0.1235 -0.5277 -1.1841
  342LEU      N 5420   4.467   3.697   4.179 -0.0705  1.1240 -0.3560
  342LEU     CA 5421   4.468   3.692   4.037  1.2044 -0.5483  0.4841
  342LEU      C 5422   4.600   3.648   3.976  1.1763  0.3615  0.1764
  342LEU      O 5423   4.700   3.719   3.991 -0.3040  0.0168  0.2040
  342LEU     CB 5424   4.433   3.840   3.992  0.2247  0.1693  1.0943
  342LEU     CG 5425   4.428   3.864   3.832 -0.2602  0.0655  0.0496
  342LEU    CD1 5426   4.295   3.806   3.764 -0.8386 -0.5550 -0.9023
  342LEU    CD2 5427   4.440   4.017   3.799 -1.2181  0.7692 -0.0376
  342LEU      H 5428   4.468   3.786   4.226 -0.3551  0.4114  1.1103
  342LEU     HA 5429   4.385   3.630   4.002 -0.0351  0.4820  1.4211
  342LEU    HB2 5430   4.336   3.871   4.032 -0.0982  0.7248 -0.0434
  342LEU    HB3 5431   4.516   3.904   4.024  0.7597 -0.3009  0.6864
  342LEU     HG 5432   4.517   3.822   3.785  0.1707  0.4780  0.4802
  342LEU   HD11 5433   4.288   3.697   3.765 -1.2353 -0.5452  0.1423
  342LEU   HD12 5434   4.213   3.856   3.816  0.7124  0.6615  0.5889
  342LEU   HD13 5435   4.298   3.840   3.661 -0.7227 -0.2485 -0.7988
  342LEU   HD21 5436   4.430   4.036   3.692  0.4413  1.3282 -0.1481
  342LEU   HD22 5437   4.354   4.068   3.842 -0.5217  1.1658  0.9483
  342LEU   HD23 5438   4.532   4.061   3.837 -0.8753  0.4721 -0.4997
  343LYS      N 5439   4.599   3.536   3.908 -0.1629  0.4292 -0.3803
  343LYS     CA 5440   4.713   3.479   3.837  0.4041 -0.3642 -0.5788
  343LYS      C 5441   4.692   3.490   3.687  0.0266 -0.1915  0.9354
  343LYS      O 5442   4.783   3.532   3.612  0.7770 -0.0622 -0.4999
  343LYS     CB 5443   4.740   3.333   3.876 -0.2762  1.2844 -0.8270
  343LYS     CG 5444   4.729   3.304   4.030 -0.0981 -0.6130  1.8231
  343LYS     CD 5445   4.812   3.393   4.124 -0.5026  0.2244  0.0315
  343LYS     CE 5446   4.795   3.358   4.275 -0.9584 -0.2251  0.4486
  343LYS     NZ 5447   4.852   3.463   4.361 -0.2837 -0.3788 -0.0182
  343LYS      H 5448   4.516   3.478   3.908  0.6295 -0.8021  0.0347
  343LYS     HA 5449   4.802   3.532   3.873 -0.8900  1.5213  0.1377
  343LYS    HB2 5450   4.652   3.293   3.824  0.3870  0.5859 -1.4563
  343LYS    HB3 5451   4.833   3.294   3.837 -0.0637 -0.0100  0.7672
  343LYS    HG2 5452   4.624   3.313   4.058 -0.7610 -0.0217 -0.4897
  343LYS    HG3 5453   4.759   3.200   4.039 -0.0381 -0.8070  0.0289
  343LYS    HD2 5454   4.918   3.394   4.099 -0.3394 -0.7935  0.5835
  343LYS    HD3 5455   4.782   3.495   4.102 -0.3058  0.5705  1.2611
  343LYS    HE2 5456   4.687   3.355   4.291 -0.9489 -1.1379  0.4729
  343LYS    HE3 5457   4.844   3.262   4.291 -0.9931 -0.2966  0.1403
  343LYS    HZ1 5458   4.817   3.552   4.329  0.9069 -0.3781 -1.5667
  343LYS    HZ2 5459   4.837   3.453   4.460  0.1234  0.1915  0.1071
  343LYS    HZ3 5460   4.952   3.466   4.351 -0.2926  0.7421  0.0198
  344GLU      N 5461   4.569   3.463   3.636  0.4900  0.3957 -0.5550
  344GLU     CA 5462   4.520   3.496   3.501  0.0832 -0.0174 -0.2595
  344GLU      C 5463   4.508   3.645   3.475 -0.2391  0.0454  0.4838
  344GLU      O 5464   4.534   3.722   3.563 -0.3068 -0.0775 -0.6553
  344GLU     CB 5465   4.387   3.422   3.479 -0.9416  0.5788  0.2388
  344GLU     CG 5466   4.264   3.478   3.541 -0.4000 -0.1361  0.3209
  344GLU     CD 5467   4.161   3.366   3.567  0.1633  0.1334  0.3061
  344GLU    OE1 5468   4.168   3.315   3.678  0.0483 -0.3638  0.0181
  344GLU    OE2 5469   4.074   3.328   3.484 -0.3624 -0.3694  0.1399
  344GLU      H 5470   4.502   3.428   3.703  1.0040  0.2599 -0.0921
  344GLU     HA 5471   4.592   3.465   3.425 -0.0244 -0.6306 -0.1182
  344GLU    HB2 5472   4.364   3.408   3.373 -0.2128 -0.2341  0.1631
  344GLU    HB3 5473   4.396   3.321   3.520 -0.3520  0.1922 -0.7663
  344GLU    HG2 5474   4.288   3.519   3.639  0.4538  1.4407 -0.4789
  344GLU    HG3 5475   4.216   3.550   3.476 -0.1232 -0.8439 -0.7124
  345HIS      N 5476   4.459   3.679   3.351 -0.3617 -0.0737 -0.4323
  345HIS     CA 5477   4.422   3.819   3.322  0.3705  0.2325 -0.9159
  345HIS      C 5478   4.287   3.860   3.386 -0.0339  0.1726  0.7156
  345HIS      O 5479   4.199   3.779   3.408 -0.1035 -0.1130  0.4147
  345HIS     CB 5480   4.423   3.847   3.172 -0.7132 -0.4651  0.2889
  345HIS     CG 5481   4.557   3.837   3.101 -0.3878  0.8214 -0.5949
  345HIS    ND1 5482   4.561   3.844   2.963 -0.5230  0.2012  0.3214
  345HIS    CD2 5483   4.681   3.827   3.157 -0.2759  0.0556 -0.1562
  345HIS    CE1 5484   4.687   3.846   2.939  0.1524 -0.6468  0.1609
  345HIS    NE2 5485   4.768   3.833   3.047  0.4157 -0.4014 -0.1693
  345HIS      H 5486   4.440   3.608   3.282  0.5450 -1.2147  0.4052
  345HIS     HA 5487   4.498   3.883   3.367 -0.2284 -0.1739  0.8534
  345HIS    HB2 5488   4.354   3.783   3.117 -0.9251 -0.3537  0.4242
  345HIS    HB3 5489   4.376   3.942   3.149  0.2062  0.0080  0.2777
  345HIS    HD2 5490   4.708   3.842   3.260  0.8015  0.5074 -0.4709
  345HIS    HE1 5491   4.737   3.878   2.849  0.2580 -0.5947  0.2362
  345HIS    HE2 5492   4.867   3.849   3.039  0.4463 -0.8576 -1.0153
  346LEU      N 5493   4.280   3.981   3.426  0.5079 -0.9299  0.6434
  346LEU     CA 5494   4.154   4.052   3.474  0.2489 -0.6096  0.2716
  346LEU      C 5495   4.059   4.065   3.358  0.6788 -0.4656 -0.6097
  346LEU      O 5496   4.052   4.169   3.289  0.1029  0.1451 -0.2250
  346LEU     CB 5497   4.187   4.183   3.546 -1.1758  0.0026  0.4727
  346LEU     CG 5498   4.068   4.233   3.622 -0.6014 -0.9620  0.0942
  346LEU    CD1 5499   4.023   4.151   3.742  0.1446 -0.2736 -0.2762
  346LEU    CD2 5500   4.100   4.368   3.678 -0.5472 -1.9413  0.5478
  346LEU      H 5501   4.361   4.041   3.423  0.5709 -0.9915 -1.4157
  346LEU     HA 5502   4.115   3.982   3.548  0.1062  0.2590  1.0405
  346LEU    HB2 5503   4.275   4.173   3.610 -0.3439  0.3390 -0.5480
  346LEU    HB3 5504   4.220   4.256   3.472  1.0102 -0.2758  1.0322
  346LEU     HG 5505   3.980   4.245   3.559  0.4087  0.6200 -1.1816
  346LEU   HD11 5506   4.107   4.148   3.811 -0.2048  0.3151  0.1947
  346LEU   HD12 5507   3.937   4.194   3.792  0.1235 -0.0275 -0.5213
  346LEU   HD13 5508   3.996   4.052   3.706 -0.7898 -0.0482 -0.2454
  346LEU   HD21 5509   4.021   4.443   3.669  1.8922  0.8753 -1.4323
  346LEU   HD22 5510   4.142   4.369   3.778  1.0394  1.3644  0.1048
  346LEU   HD23 5511   4.178   4.408   3.613 -1.6997 -1.7320 -0.8378
  347VAL      N 5512   3.983   3.958   3.324 -0.5836 -0.6254 -0.6848
  347VAL     CA 5513   3.878   3.972   3.221 -0.5954  0.7475  0.0316
  347VAL      C 5514   3.746   3.994   3.286 -0.2906  0.3248 -0.6670
  347VAL      O 5515   3.727   3.944   3.397  0.1667 -0.5685  0.5567
  347VAL     CB 5516   3.871   3.848   3.129 -0.5366 -0.2407  0.4271
  347VAL    CG1 5517   3.782   3.855   3.000 -0.0399  0.5678  0.3406
  347VAL    CG2 5518   4.014   3.813   3.082 -0.7190  0.7569  0.3753
  347VAL      H 5519   4.005   3.872   3.371 -1.0339 -0.1248  0.5374
  347VAL     HA 5520   3.899   4.056   3.155  1.2364 -0.1131 -0.6302
  347VAL     HB 5521   3.833   3.767   3.191  0.7641 -1.0800  0.2014
  347VAL   HG11 5522   3.677   3.856   3.029 -0.4837  0.2811 -1.0583
  347VAL   HG12 5523   3.813   3.945   2.946  0.0809 -0.4886 -1.5351
  347VAL   HG13 5524   3.797   3.763   2.942 -1.2433  0.2571  0.4751
  347VAL   HG21 5525   4.086   3.778   3.157 -0.3533 -0.5330 -0.5166
  347VAL   HG22 5526   4.016   3.740   3.001 -0.2558  0.7141  0.4184
  347VAL   HG23 5527   4.053   3.895   3.022  1.1277 -1.2115 -1.4494
  348PHE      N 5528   3.657   4.065   3.225  0.0370 -0.6404  0.5152
  348PHE     CA 5529   3.511   4.083   3.259  0.0175 -0.7973 -0.4676
  348PHE      C 5530   3.432   4.124   3.133  0.4193 -0.1023  0.0491
  348PHE      O 5531   3.486   4.170   3.032 -0.5172  0.0866  0.5049
  348PHE     CB 5532   3.504   4.199   3.365 -0.3125  0.5969  0.2563
  348PHE     CG 5533   3.581   4.327   3.334 -0.6316  0.0163 -0.1239
  348PHE    CD1 5534   3.519   4.435   3.271  0.1956  0.7295 -0.4632
  348PHE    CD2 5535   3.705   4.347   3.398  0.9226 -0.2451 -0.5891
  348PHE    CE1 5536   3.569   4.564   3.284  0.0318  0.0698 -0.4289
  348PHE    CE2 5537   3.769   4.471   3.396 -0.4472  0.0563  0.0750
  348PHE     CZ 5538   3.699   4.575   3.345  0.1665 -0.6291 -0.0567
  348PHE      H 5539   3.680   4.097   3.132  0.0248 -0.9062  0.4188
  348PHE     HA 5540   3.468   3.998   3.312  0.9730 -0.9470  0.1135
  348PHE    HB2 5541   3.399   4.226   3.374 -0.3155  0.2589  1.4956
  348PHE    HB3 5542   3.530   4.155   3.461 -0.9732  0.5072  0.4030
  348PHE    HD1 5543   3.426   4.417   3.220 -0.0589 -0.4396  0.3130
  348PHE    HD2 5544   3.751   4.261   3.445  0.8896  0.5311  1.0342
  348PHE    HE1 5545   3.511   4.642   3.238 -1.5342  0.0970  1.3308
  348PHE    HE2 5546   3.873   4.481   3.426 -0.5924  1.2681  0.2559
  348PHE     HZ 5547   3.748   4.671   3.349 -0.0021 -0.5136 -0.5989
  349THR      N 5548   3.299   4.109   3.147  0.1092  0.1262 -0.3795
  349THR     CA 5549   3.204   4.129   3.032 -1.2720 -0.4461 -0.5023
  349THR      C 5550   3.112   4.240   3.051 -0.4260  0.7824  0.1374
  349THR      O 5551   3.035   4.229   3.138  0.5455 -0.3129 -0.1329
  349THR     CB 5552   3.133   3.993   3.005 -0.0282  0.1085 -0.3388
  349THR    OG1 5553   3.220   3.898   2.942 -0.0483 -0.8606  0.0821
  349THR    CG2 5554   3.017   3.994   2.911  0.3026 -0.7392  0.0677
  349THR      H 5555   3.261   4.057   3.224 -1.3626  0.7773 -0.6100
  349THR     HA 5556   3.261   4.151   2.942 -1.5081  1.4806 -0.2477
  349THR     HB 5557   3.098   3.947   3.097  0.5229 -0.4669 -0.4031
  349THR    HG1 5558   3.289   3.884   3.007 -0.2079 -0.2939  0.3939
  349THR   HG21 5559   3.031   4.060   2.825  1.8912 -1.4516 -0.2859
  349THR   HG22 5560   2.984   3.896   2.876  0.6370 -0.5835 -0.7260
  349THR   HG23 5561   2.929   4.028   2.965  1.0123 -0.0948  0.8688
  350VAL      N 5562   3.130   4.347   2.980  0.5535 -0.3490  0.0380
  350VAL     CA 5563   3.027   4.462   2.982 -0.3295 -0.2334 -0.5250
  350VAL      C 5564   2.889   4.423   2.924 -0.2432 -0.6909  0.5758
  350VAL      O 5565   2.879   4.384   2.811  0.6997  0.8550 -0.1364
  350VAL     CB 5566   3.078   4.598   2.925  0.1676  0.9494  0.1345
  350VAL    CG1 5567   3.006   4.710   2.994  0.6438 -1.1165 -0.4316
  350VAL    CG2 5568   3.230   4.619   2.940  0.3166  0.3276 -0.0832
  350VAL      H 5569   3.195   4.353   2.903 -0.6413 -0.6056 -1.0575
  350VAL     HA 5570   3.010   4.482   3.088  0.3880  0.3540 -0.5126
  350VAL     HB 5571   3.050   4.593   2.820  0.1372 -0.6230  0.1690
  350VAL   HG11 5572   2.901   4.715   2.964  0.4208 -0.0977  0.3953
  350VAL   HG12 5573   3.012   4.696   3.102  0.9393  0.9743 -0.1006
  350VAL   HG13 5574   3.039   4.812   2.974 -1.3300 -0.0120  1.1521
  350VAL   HG21 5575   3.286   4.548   2.880  1.2926  0.6755  0.3788
  350VAL   HG22 5576   3.258   4.720   2.911  0.7882  0.2121 -0.0386
  350VAL   HG23 5577   3.253   4.611   3.046  0.0863  0.4518 -0.0235
  351CYS      N 5578   2.789   4.447   3.006  0.8456 -0.1937 -0.1955
  351CYS     CA 5579   2.646   4.417   2.984  0.9205 -0.5645 -0.6135
  351CYS      C 5580   2.567   4.556   2.980 -0.5323  0.4172 -0.1599
  351CYS      O 5581   2.586   4.646   3.058 -0.2611 -0.2041 -0.5870
  351CYS     CB 5582   2.586   4.333   3.098 -1.0732  0.0380 -0.4588
  351CYS     SG 5583   2.660   4.163   3.116  0.1732  0.1875  0.0071
  351CYS      H 5584   2.811   4.489   3.095  1.1910 -0.0905 -0.3247
  351CYS     HA 5585   2.630   4.366   2.889  0.6993 -0.6640 -0.5243
  351CYS    HB2 5586   2.609   4.384   3.192 -0.8966 -0.8104 -0.0219
  351CYS    HB3 5587   2.479   4.326   3.077 -1.4250  1.6054  0.4165
  351CYS     HG 5588   2.788   4.198   3.126  0.3205 -0.0173 -0.9244
  352LEU      N 5589   2.478   4.559   2.882  0.2184 -0.1291 -0.0721
  352LEU     CA 5590   2.384   4.665   2.868 -0.1551 -0.2954 -0.3608
  352LEU      C 5591   2.243   4.603   2.867  0.3273 -0.4743 -0.2941
  352LEU      O 5592   2.206   4.525   2.783  0.0383  0.3630  0.3786
  352LEU     CB 5593   2.417   4.733   2.738 -0.2245 -1.0817 -0.4514
  352LEU     CG 5594   2.321   4.850   2.709 -0.3561  1.2099 -0.0631
  352LEU    CD1 5595   2.345   4.971   2.788  0.4899 -0.6443 -1.4605
  352LEU    CD2 5596   2.318   4.887   2.564  0.9852  0.3446 -0.2971
  352LEU      H 5597   2.465   4.486   2.813 -0.3582  0.2494 -0.3836
  352LEU     HA 5598   2.386   4.737   2.950 -1.4004 -0.5186 -0.0977
  352LEU    HB2 5599   2.519   4.773   2.736 -0.7687  0.4836  0.0854
  352LEU    HB3 5600   2.404   4.668   2.652  0.8479 -0.0485 -1.4728
  352LEU     HG 5601   2.223   4.808   2.734  0.1551  0.8390  1.5356
  352LEU   HD11 5602   2.442   4.987   2.837 -0.1656 -1.3989  0.2495
  352LEU   HD12 5603   2.326   5.065   2.737 -1.6997 -0.4028 -0.4328
  352LEU   HD13 5604   2.278   4.982   2.873  0.6461  0.5368 -1.4609
  352LEU   HD21 5605   2.308   4.798   2.502 -0.3038  0.4569 -0.3024
  352LEU   HD22 5606   2.232   4.954   2.553  0.2509 -0.6174 -0.7464
  352LEU   HD23 5607   2.412   4.936   2.538  1.1909 -0.5676 -1.4256
  353SER      N 5608   2.159   4.638   2.973 -0.0121  0.0468 -0.0009
  353SER     CA 5609   2.011   4.632   2.975  0.3330 -0.3304  0.0470
  353SER      C 5610   1.958   4.758   2.905 -0.6093 -0.2731 -0.5825
  353SER      O 5611   1.992   4.871   2.940  0.2463  0.1217  0.1230
  353SER     CB 5612   1.950   4.641   3.120 -0.1361 -0.1226  1.4062
  353SER     OG 5613   2.010   4.543   3.197  0.7820 -0.2381 -0.1187
  353SER      H 5614   2.204   4.689   3.047  0.3061 -0.3486  0.0844
  353SER     HA 5615   1.982   4.538   2.928 -1.0956 -0.0562  0.2669
  353SER    HB2 5616   1.982   4.738   3.157  0.6178  0.3149 -0.2103
  353SER    HB3 5617   1.842   4.650   3.121 -0.2634 -0.0807 -0.9061
  353SER     HG 5618   1.959   4.465   3.173  0.3047  0.0423 -0.0270
  354TYR      N 5619   1.877   4.748   2.809  0.9768  0.3213  0.3022
  354TYR     CA 5620   1.810   4.865   2.741 -1.7922 -0.0458  0.4904
  354TYR      C 5621   1.675   4.834   2.679  0.0274  1.1082  0.3270
  354TYR      O 5622   1.642   4.711   2.677  0.6853  0.0805  0.4729
  354TYR     CB 5623   1.904   4.921   2.630 -0.0756  0.4875  1.3124
  354TYR     CG 5624   1.937   4.823   2.513  0.3125  0.2279 -0.5449
  354TYR    CD1 5625   2.025   4.719   2.535  0.3224  0.4369  0.2264
  354TYR    CD2 5626   1.871   4.831   2.393 -0.0586  0.2434  0.5634
  354TYR    CE1 5627   2.069   4.637   2.429 -0.4959  0.0820  0.2289
  354TYR    CE2 5628   1.907   4.747   2.285  0.3191 -0.3874 -0.2532
  354TYR     CZ 5629   2.017   4.659   2.301  0.7269  0.1101 -0.3614
  354TYR     OH 5630   2.065   4.585   2.200  0.1833 -0.0455 -0.4644
  354TYR      H 5631   1.847   4.658   2.774  0.9716  0.7351 -0.8659
  354TYR     HA 5632   1.801   4.944   2.816  0.1927  0.3842  0.3838
  354TYR    HB2 5633   1.858   5.006   2.578  0.2194 -0.0467  0.0978
  354TYR    HB3 5634   1.994   4.960   2.679  0.3796  0.2721  0.6740
  354TYR    HD1 5635   2.074   4.701   2.630  0.5806  0.2254  0.0542
  354TYR    HD2 5636   1.793   4.902   2.372  0.3347  0.6041  0.3039
  354TYR    HE1 5637   2.151   4.570   2.447 -0.2702  0.5938  1.2743
  354TYR    HE2 5638   1.847   4.752   2.194 -0.4261  0.7556  0.2585
  354TYR     HH 5639   2.001   4.578   2.129 -0.7371  0.0315  0.3031
  355GLN      N 5640   1.599   4.930   2.637  0.2030 -0.3767  0.3778
  355GLN     CA 5641   1.462   4.908   2.590 -0.1001 -0.2994  0.1425
  355GLN      C 5642   1.428   5.016   2.491  0.3444 -0.2330  0.0195
  355GLN      O 5643   1.453   5.134   2.519  0.6433 -0.2222  0.1465
  355GLN     CB 5644   1.367   4.908   2.712 -0.2971 -0.8642 -0.0556
  355GLN     CG 5645   1.216   4.866   2.703 -0.3273  0.3685  0.8091
  355GLN     CD 5646   1.135   4.912   2.828  0.6433 -0.1362 -0.1700
  355GLN    OE1 5647   1.182   4.914   2.939 -0.0568 -0.1559  0.1995
  355GLN    NE2 5648   1.003   4.936   2.811  0.0206  0.0680  0.0451
  355GLN      H 5649   1.630   5.026   2.643 -0.0314 -0.3028  0.4511
  355GLN     HA 5650   1.448   4.809   2.546  0.6852 -0.4454  0.1872
  355GLN    HB2 5651   1.409   4.838   2.785 -0.5967 -0.5996  0.3784
  355GLN    HB3 5652   1.367   5.005   2.762  0.7534 -1.3780  1.0742
  355GLN    HG2 5653   1.158   4.921   2.629 -0.9474  0.2593  1.1963
  355GLN    HG3 5654   1.209   4.758   2.700  1.1475  0.2454 -0.2473
  355GLN   HE21 5655   0.951   4.956   2.895  0.2797  0.3521  0.1410
  355GLN   HE22 5656   0.962   4.929   2.719 -1.2715 -0.8328  0.6209
  356TYR      N 5657   1.353   4.980   2.383 -0.2428 -0.1808 -0.3594
  356TYR     CA 5658   1.304   5.071   2.285 -0.7226 -0.3729  0.7990
  356TYR      C 5659   1.178   5.138   2.334  0.2251 -0.0375  0.7964
  356TYR      O 5660   1.098   5.084   2.416  0.2313  0.3369  0.4141
  356TYR     CB 5661   1.288   4.999   2.154  1.0404  0.2118  0.1054
  356TYR     CG 5662   1.424   4.951   2.096  1.0473  1.3033 -0.6627
  356TYR    CD1 5663   1.514   5.043   2.043 -0.6614  0.7656  0.3138
  356TYR    CD2 5664   1.453   4.816   2.095 -0.0530 -0.1598 -0.4383
  356TYR    CE1 5665   1.638   4.999   1.996 -0.1877 -0.3201 -0.0537
  356TYR    CE2 5666   1.583   4.772   2.060 -0.1570  0.2022  0.4504
  356TYR     CZ 5667   1.678   4.864   2.004 -0.0325  0.1000  0.7132
  356TYR     OH 5668   1.805   4.829   1.959  0.3757  0.2342 -0.9928
  356TYR      H 5669   1.308   4.889   2.382 -1.2207  0.2562  0.4040
  356TYR     HA 5670   1.383   5.145   2.273 -0.4009 -0.7800  0.3163
  356TYR    HB2 5671   1.225   4.914   2.181 -0.1128  0.9827 -0.0215
  356TYR    HB3 5672   1.234   5.073   2.094 -0.3861 -0.4721  0.4579
  356TYR    HD1 5673   1.484   5.147   2.040 -0.4314  0.8241 -0.3227
  356TYR    HD2 5674   1.382   4.747   2.137  0.0443 -0.0788 -0.1344
  356TYR    HE1 5675   1.710   5.074   1.967  0.0760 -0.6845 -0.3678
  356TYR    HE2 5676   1.614   4.669   2.060  0.2001  0.3053  1.0003
  356TYR     HH 5677   1.838   4.892   1.894  0.2592  0.5740 -0.7314
  357SER      N 5678   1.156   5.255   2.285  0.5871 -0.5916 -0.0276
  357SER     CA 5679   1.028   5.332   2.305 -0.0785  0.0940  0.3474
  357SER      C 5680   0.920   5.265   2.223 -0.3226 -0.6342  0.6154
  357SER      O 5681   0.942   5.234   2.103 -0.1617  0.2043  0.1236
  357SER     CB 5682   1.049   5.478   2.259  0.7867  0.2734  0.4103
  357SER     OG 5683   0.934   5.556   2.295 -0.1961  0.1161 -0.3222
  357SER      H 5684   1.219   5.293   2.216  1.1528 -1.3061  0.0710
  357SER     HA 5685   1.000   5.328   2.410  0.7491  0.2277  0.5934
  357SER    HB2 5686   1.132   5.521   2.316  1.1962  0.3356 -0.2201
  357SER    HB3 5687   1.067   5.486   2.152 -1.7311  1.5489 -0.0652
  357SER     HG 5688   0.854   5.513   2.264 -1.4642  1.5974  0.6056
  358GLY      N 5689   0.798   5.246   2.274 -0.4138 -0.2423  0.2709
  358GLY     CA 5690   0.685   5.183   2.202  0.2298 -0.2256 -0.6423
  358GLY      C 5691   0.696   5.032   2.201  0.1074 -0.0508 -0.5474
  358GLY      O 5692   0.616   4.968   2.132  0.3633 -0.0767  0.1720
  358GLY      H 5693   0.781   5.272   2.370  0.8759 -1.1102  0.7906
  358GLY    HA2 5694   0.598   5.221   2.255  0.9956  0.0412  0.4938
  358GLY    HA3 5695   0.684   5.228   2.102  1.1077  0.3407 -0.4247
  359LEU      N 5696   0.785   4.971   2.281  0.1481 -0.4550  0.0844
  359LEU     CA 5697   0.799   4.834   2.316 -0.0496  0.0454 -0.4798
  359LEU      C 5698   0.822   4.818   2.470  0.3474  0.1510  0.1969
  359LEU      O 5699   0.894   4.897   2.533 -0.0908 -0.1007 -0.0023
  359LEU     CB 5700   0.913   4.777   2.236 -0.2238  0.1747  0.6056
  359LEU     CG 5701   0.870   4.736   2.091 -0.2465  0.1567 -0.0713
  359LEU    CD1 5702   0.995   4.699   2.014 -0.1596 -0.3584 -0.3818
  359LEU    CD2 5703   0.758   4.634   2.067 -0.1236  1.3585 -0.5943
  359LEU      H 5704   0.857   5.033   2.315  1.1633 -0.7754 -1.3225
  359LEU     HA 5705   0.713   4.770   2.298  0.7476 -1.2941  0.1279
  359LEU    HB2 5706   0.998   4.846   2.239  0.2648 -0.3489 -0.3007
  359LEU    HB3 5707   0.943   4.681   2.277  0.4581 -0.1332 -0.5082
  359LEU     HG 5708   0.837   4.828   2.042 -0.4869 -0.5506 -1.3180
  359LEU   HD11 5709   0.975   4.661   1.914  1.4181  0.8933 -1.2849
  359LEU   HD12 5710   1.063   4.785   2.014 -1.0619  0.4052  0.5623
  359LEU   HD13 5711   1.033   4.614   2.069 -1.0438 -0.2989  0.3639
  359LEU   HD21 5712   0.791   4.537   2.104 -0.5525  1.2731 -0.4225
  359LEU   HD22 5713   0.666   4.648   2.124  0.3413  0.0984  0.5674
  359LEU   HD23 5714   0.749   4.617   1.960 -0.1618 -0.4785 -0.3594
  360GLU      N 5715   0.755   4.725   2.531  0.7934 -0.8731  0.0159
  360GLU     CA 5716   0.779   4.690   2.671 -0.0770 -1.0212  0.8264
  360GLU      C 5717   0.905   4.603   2.687 -0.4702 -0.0666  1.0413
  360GLU      O 5718   0.985   4.621   2.780  0.2640  0.1882  0.4806
  360GLU     CB 5719   0.652   4.618   2.724 -0.0606 -0.7393 -0.5869
  360GLU     CG 5720   0.658   4.598   2.881  0.1390 -0.2264  0.3688
  360GLU     CD 5721   0.688   4.729   2.963  0.8211 -0.2278  1.1446
  360GLU    OE1 5722   0.669   4.835   2.893  0.4736 -0.2813 -1.0203
  360GLU    OE2 5723   0.707   4.723   3.080 -0.3879  0.2468 -0.9377
  360GLU      H 5724   0.687   4.667   2.483 -0.3434  0.1131  0.3210
  360GLU     HA 5725   0.801   4.783   2.722  0.1145  0.2531 -1.3492
  360GLU    HB2 5726   0.566   4.683   2.706 -0.1553 -0.6560  0.0987
  360GLU    HB3 5727   0.637   4.523   2.672  0.2197 -0.9292 -0.3240
  360GLU    HG2 5728   0.559   4.568   2.915 -0.2309  1.1926  0.6253
  360GLU    HG3 5729   0.739   4.525   2.892  1.0404  0.6534 -0.0905
  361ASP      N 5730   0.921   4.496   2.605  0.0489 -0.8625 -0.4011
  361ASP     CA 5731   1.021   4.389   2.626 -0.2013  0.5691 -0.5284
  361ASP      C 5732   1.165   4.448   2.639  0.4132 -0.4074  0.8165
  361ASP      O 5733   1.213   4.523   2.553 -0.0306  0.1225 -0.3846
  361ASP     CB 5734   1.005   4.305   2.501 -0.5725  0.8256  0.7407
  361ASP     CG 5735   1.110   4.189   2.496  0.3376  0.1356  0.1081
  361ASP    OD1 5736   1.156   4.140   2.605 -0.5888 -0.2994 -0.2131
  361ASP    OD2 5737   1.138   4.143   2.380  0.2556  0.2030  0.2034
  361ASP      H 5738   0.848   4.483   2.536 -0.1680  0.0609 -0.3769
  361ASP     HA 5739   0.990   4.320   2.705  1.0282 -0.7595 -1.1015
  361ASP    HB2 5740   0.905   4.263   2.492 -0.0438 -0.2622 -1.7191
  361ASP    HB3 5741   1.017   4.367   2.412  0.0631  0.0104  0.2267
  362THR      N 5742   1.236   4.424   2.748  0.0482 -0.0922 -0.5944
  362THR     CA 5743   1.374   4.467   2.784 -0.0281 -0.7590  0.0117
  362THR      C 5744   1.481   4.383   2.716  0.0393  0.1566  0.1750
  362THR      O 5745   1.474   4.259   2.716  0.6123  0.6612  0.0535
  362THR     CB 5746   1.398   4.468   2.934  0.5535 -0.0065 -0.7334
  362THR    OG1 5747   1.297   4.550   2.989  0.5710  0.3290 -0.1449
  362THR    CG2 5748   1.509   4.552   2.978 -1.9140 -1.8399 -0.7074
  362THR      H 5749   1.182   4.387   2.824  0.7935  0.5910  0.3091
  362THR     HA 5750   1.393   4.568   2.747 -0.4201 -0.2566  1.1035
  362THR     HB 5751   1.403   4.369   2.979  1.2967  0.5265  0.4856
  362THR    HG1 5752   1.220   4.492   2.998  0.7876  0.0989  0.3281
  362THR   HG21 5753   1.599   4.523   2.923  0.2551  1.1161  0.7000
  362THR   HG22 5754   1.501   4.660   2.960  1.2959 -1.2955 -0.0815
  362THR   HG23 5755   1.535   4.542   3.083  1.2272  1.1722 -0.8159
  363VAL      N 5756   1.569   4.449   2.641  0.5173 -0.2932 -0.0897
  363VAL     CA 5757   1.681   4.384   2.571 -0.3664  0.6767 -0.9775
  363VAL      C 5758   1.800   4.358   2.672  0.2266 -0.3432 -0.2669
  363VAL      O 5759   1.804   4.431   2.771 -0.1538 -0.0948 -0.0853
  363VAL     CB 5760   1.733   4.474   2.456 -0.0600  0.1053  0.0894
  363VAL    CG1 5761   1.817   4.400   2.350 -0.6288 -0.0734  0.1859
  363VAL    CG2 5762   1.623   4.531   2.365  1.8076  0.1976  1.0670
  363VAL      H 5763   1.559   4.549   2.628  0.5859 -0.2894 -0.1110
  363VAL     HA 5764   1.647   4.289   2.532  0.7627 -1.0756  1.7402
  363VAL     HB 5765   1.799   4.550   2.497 -0.5975  0.4261  0.3857
  363VAL   HG11 5766   1.922   4.402   2.379 -0.4552  0.7959 -0.4144
  363VAL   HG12 5767   1.785   4.297   2.333  0.7185 -0.4209 -0.5113
  363VAL   HG13 5768   1.809   4.440   2.248 -0.8132 -0.0737  0.1998
  363VAL   HG21 5769   1.552   4.449   2.348  1.0153  1.0219  0.1734
  363VAL   HG22 5770   1.565   4.607   2.418 -0.3646 -0.7248  0.2341
  363VAL   HG23 5771   1.649   4.556   2.262 -0.0433 -0.3544  0.3811
  364GLU      N 5772   1.886   4.261   2.643  0.3662  0.1806 -0.3586
  364GLU     CA 5773   2.023   4.231   2.703  0.3785  0.7256  0.6870
  364GLU      C 5774   2.125   4.202   2.595  0.0512  0.5038  0.2396
  364GLU      O 5775   2.119   4.101   2.529 -0.1844  0.4715 -0.4432
  364GLU     CB 5776   2.007   4.102   2.792 -0.6453 -0.3823 -1.7125
  364GLU     CG 5777   2.127   4.053   2.881  0.0119  0.5181  1.0562
  364GLU     CD 5778   2.097   3.926   2.961  0.2493 -0.2533  0.3543
  364GLU    OE1 5779   2.145   3.936   3.079 -0.1072  0.4483 -0.0261
  364GLU    OE2 5780   2.018   3.835   2.923  0.2608  0.1088  0.3795
  364GLU      H 5781   1.863   4.205   2.562  1.6392 -0.7536 -0.1244
  364GLU     HA 5782   2.054   4.309   2.773 -0.2748  0.6462  1.0820
  364GLU    HB2 5783   1.920   4.120   2.854  0.8775 -0.1860  0.5860
  364GLU    HB3 5784   1.993   4.017   2.725  0.6367 -1.2085 -1.0062
  364GLU    HG2 5785   2.204   4.023   2.810 -0.8215  0.7154  0.0301
  364GLU    HG3 5786   2.167   4.129   2.949 -0.1976  1.3145  0.3263
  365ASP      N 5787   2.229   4.280   2.591  0.4777 -0.5805  0.5781
  365ASP     CA 5788   2.349   4.257   2.512 -0.5010 -0.0782  1.6770
  365ASP      C 5789   2.481   4.272   2.588 -0.0872  0.0563  0.4715
  365ASP      O 5790   2.471   4.334   2.696  0.9659 -0.2167  0.5595
  365ASP     CB 5791   2.348   4.358   2.392  0.6426 -0.5844  1.3708
  365ASP     CG 5792   2.462   4.325   2.291 -0.1899  0.1186  0.8450
  365ASP    OD1 5793   2.498   4.205   2.275 -0.1504 -0.6153  0.3641
  365ASP    OD2 5794   2.506   4.414   2.211 -0.5119  0.2757 -0.4952
  365ASP      H 5795   2.244   4.358   2.653 -0.4079 -0.9423  1.2832
  365ASP     HA 5796   2.351   4.155   2.476 -0.6127  0.5636 -0.3937
[truncated: 4,859,840 more chars]
